# Supplementary material for: Longitudinal plasma proteomic analysis of 1117 hospitalized patients with COVID-19 identifies features associated with severity and outcomes
Source: Sci Adv. 2024 May 24;10(21):eadl5762. doi: 10.1126/sciadv.adl5762 (PMC11122669; doi:10.1126/sciadv.adl5762)
Supplement: Supplementary file 2 — Tables S1, S2, and S5 to S7 [file sciadv.adl5762_tables_s1_s2_s5_to_s7.zip › Tables_S1.xlsx]

## Sheet: Sheet1
Supplementary Table S1
Author	PMID	cohort	Hospital	Longitudinal study	How was severity defined	Severity Groups	number Sample analyzed	Bodyfluid	Method	sample preparation	Evaluated run time per samples	#Protein identified	Findings	Biomarkers	Link
Shen et al., Cell, 2020	PMID: 32492406	Healthy control n=28 Non-COVID-19 control n=25 Hosp. COVID-19 (Non-severe n=37, severe n=28)	Taizhou Hospital	No	COVID-19 patients are classified into four subgroups: 1) Mild: mild symptoms without pneumonia; 2) Typical: fever or respiratory tract symptoms with pneumonia; 3) Severe: fulfill any of the three criteria: respiratory distress, respiratory rate R 30 times/min; means oxygen saturation % 93% in resting state; arterial blood oxygen partial pressure/ oxygen concentration % 300 mmHg (1 mmHg = 0.133 kP…	2 severe vs. non severe	99	serum	LC-MS. 894 proteins, TMTpro 16plex, 120 factions combined in 40, loadding 4 min, LC gradient 35 min. Overhead time??	TMTpro 16plex, 120 factions combined in 40	Mininum 100 min	total 894	Acute phase and complement proteins are increased in severe COVID-19. Apolipoproteins and Platelet degranulation are increased in non-severe COVID-19	non-severe vs. severe : Training Cohort (C1) = 18 vs 13, test cohort (C2) n= 10 and Test cohort (C3) n=19. Training cohort AUC=0.957 based on a RF model build using 22 proteins and 7 metabolites. The22 proteins are SAA2, ALB, CRP, SAA1, HABP2, HP, SERPINA10,CPN1,F5,SERPING1,SERPINA3,LUM, LRG1,ITIH3, CLEC3B, LBP, PGLYRP2, CFB,C6, LCP1, OAF, C9	https://www.sciencedirect.com/science/article/pii/S0092867420306279?via%3Dihub
Wang et al., EclinicalMedicine, 2022	PMID: 35702332	2 observational cohort: Cohort 1 n=139 (longitudinal) Cohort 2 n=45 (30 inpatients n=15 healthy controls) Cohort 3 Hosp. COVID-19 n= 164 WHO3 n= 23 WHO4 n=42 WHO5 n=34 WHO6 n=3 WHO7 n=28 WHO8 (deceased) n=34 => 548 samples (130 survived, 34 died)	Charite, Berlin	Yes,up to 4 samples (not used in this study)	WHO: mildly (WHO 3), moderately (WHO 4, 5) and severely (WHO 6, 7)	3 groups : Mild, moderate and severe	548	plasma	LC-MS. Discovery and targeted proteomics MRM 30 proteins. 10 min run.	Described in Messner et al., Cell Systems, 2020	10 min	30	Prediction of survival: cohort 1 Accuracy 0.83 (108/130) and cohort 2 Accuracy 0.76 (26/34). Predicted better outcome than APACHE 2 or SOFA. Results validated using MRM assay in cohort 3 AUC = 0.83	AUC 0.83 in cohort 3. 30 proteins panel. PRG4, ITIH1, PLG, LPA,ACTB, C1QC,CST3, ORM2, FLNB,SERPINA3,TF,APOB,EFEMP1, VWF, CRP, LYZ, APOA1, AHSG, HRG, PGLYRP2, TTR, KLKB1, SERPINC1, SERPIND1, AFM, SERPING1,TFRC, FCGR3A, CD14, IGFALS IGHV5-51, C3	https://www.thelancet.com/journals/eclinm/article/PIIS2589-5370(22)00225-5/fulltext
Demichev et al., Cell Syst. 2021	PMID: 34139154	Cohort 1 from Wang et al. Hosp. COVID-19 n = 139 WHO3 n=23 WHO4 n=33 WHO 5 n=13 WHO 6 n=6 WHO7 n=63 WHO8 (deceased) n=17 Innsbruck cohort: Hosp. COVID-19 n = 99	Charite, Berlin Innsbruk	Yes, not clear how many samples per partients	WHO	WHO, 5 groups	786	plasma	LC-MS 5min gradient. No depletion. 321 proteins quantified.	No depletion, hight throughput processing	5 min gradient, 8min per sample	321	Components complement and coagulation cascades and markers of inflammation a re decreasing overtime. Proteins involved in lipid metabolism, and extracellular matrix are increasing overtime. Biomakers of severity: AUC=0.98,	Biomarkers of severity (invasive mechanical ventilation: AGT, B2M,C1R, CFD, CRP,CST3, SERPINA3, AHSG, HRG,ITIH2 and PLG.AUC=0.98	https://www.sciencedirect.com/science/article/pii/S2405471221001605?via%3Dihub
Shu et al., Immunity, 2020	PMID: 33128875	Cohort 1: fatalities n=5 severe n=7 mild n=10 Healthy control n= 8 Cohort 2: Fatalities n= 9 severe n= 6 mild n= 6 healthy n=5 Cohort 3 (INCLUDE COHORT 1 and COHORT 2, not independent) Fatalities n=40 severe n= 40 mild n=40 healthy n=40	Wuhan Jinyintan Hospital	Yes for Cohort 1, Admission and discharge were collected for mild and severe. Up to 4 samples were collected for the fatality group	The severity of COVID-19 was determined by the attending doctors based on the clinical diagnostic guideline of Chinese Health Commission (6th edition) and previous studies	3 groups: mild, severe, fatalities	88	plasma	LC-MS. TMT. 530 proteins quanitified in > 70% samples. 90 min gradient. 20 fractions	TMT 11 plex, 60 fractions combined into 20	Mininum 180 min	530 proteins quanitified in > 70% samples	Biomarkers (AUC=0.94, S AUC=0.825, M AUC=0.842, H AUC n=1). ELISA validation all samples from cohort 1 and 2 are in cohort 3. Complement activation, platelet and neutrophil degranulation are link to severity.	ORM1, S100A8, S100A9, AZGP1, CFI, FETUB AUC close to 1	https://www.sciencedirect.com/science/article/pii/S1074761320304490
Vollmy et al., life science alliance, 2021	PMID: 34226277	Hosp. severe COVID-19 n=33: Survivors n=17 Non-survivors n= 16 Samples were collected at admission + 2 more later. 81 samples analyzed	University Hospital of Ferrara, Italy	Yes Three different blood samplings were made; just after admission (t1), after 7 ± 2 d (t2), and after 14 ± 2 d (t3).	Inclusion criteria were (i) age >18 yr; (ii) confirmed SARS-CoV-2 infection; (iii) hospitalization for respiratory failure; (iv) need for invasive or noninvasive mechanical ventilation or only oxygen support. Exclusion criteria were prior administration of P2Y12 inhibitor (clopidogrel, ticlopidine, prasugrel, and ticagrelor) or anticoagulant drugs (warfarin or novel oral anticoagulants), known di…	2: survivors/non-survivors	81	serum	LC-MS. 120 min gradient. mean number of 452 proteins per sample (min = 302, max = 578)	No depletion	120 min	mean number of 452 proteins per sample (min = 302, max = 578)	Biomarkers of outcome at t1, t2 and t3. 9/16 protein paneel. HRG, FETUB, LCAT, HPR, ITIH1, ITIH2, SERPINA3, AGT, KNG1 + AHSG, FN1, IGFALS, ITIH3, ITIH4,IGHA1,IGHA2. At t1 HRG performed with an AUC of 0.92, 9-prot AUC=0.96 and 16 prot AUC=1. Interestingly, AUC decrease with time meaning the biomarkers are better at admission.	9/16 protein paneel. HRG, FETUB, LCAT, HPR, ITIH1, ITIH2, SERPINA3, AGT, KNG1 + AHSG, FN1, IGFALS, ITIH3, ITIH4,IGHA1,IGHA2. They did biomarkers at t1,t2,t3 death alive. At t1 HRG performed with an AUC of 0.92, 9-prot AUC=0.96 and 16 prot AUC=1.	https://www.life-science-alliance.org/content/4/9/e202101099
Mohammed et al., JPR, 2022	PMID: 35143212	External healthy controls n=30 Hosp. COVID-19 n=46 28-day mortality: survivors n=38, non-survivors n=8. Invasive mechanical ventilation: no n=30, yes n=16.	Multicenter study from British columbia	Yes up to 5 time point (14 days) 21 individuals had samples at admission, days 2,4,7 and 14 after admission	28-day mortality and invasive mechanical ventilation yes/no	4 survivors/non-survivors and invasive mechanical ventilation yes/no	134	plasma	LC-MS. DIA: 64 min gradient (203 proteins). MRM (172 proteins quantified), 56 min run +4 min equilibration	No depletion (Preomics)	DIA: 64 min gradient MRM 60 min	DIA 203 proteins MRM 172 proteins	CRP, SPP1, MMP9, S100A9, C9 increase in COVID-19 vs. healthy controls. S100A9 is increased in non-survivors.		https://pubs.acs.org/doi/10.1021/acs.jproteome.1c00863
D'Alessandro et al., JPR, 2020	PMID: 32786691	Healthy control (COVID- or convalescent) n=16 Hosp. COVID-19 n=33: Low IL-6 n=5 Medium IL-6 n=10 High IL-6 n=18	Columbia University Irving Medical Center/New York−Presbyterian Hospital	No	Il-6 levels : low (≤10 pg/mL), medium (10−65 pg/mL), or high (>90 pg/mL)	low, medium,high IL-6	33	serum	LC-MS. 493 proteins quantified. Not depleted (Strap chloroform precipitation).	No depletion (S-trap)	30 SDP; 44 min gradient; 48 min per sample	493	complement and coagulation cascade is increasing with severity. The author observed cell lysis (histones). Immunoglobulins are also elevated in the high IL-6 group		https://pubs.acs.org/doi/10.1021/acs.jproteome.0c00365
Geyer et al., EMBO Mol. Med., 2021	PMID: 34232570	Healthy control n =262 ( 458 longitudinal samples)	University Hospital of the Ludwig-Maximilian University (LMU) Munich	Yes 458 longitudinal smaples were collected from 31 COVID-19 patients. Average of 14 samples collced per individual over a period of 31 days	NA	NA	720	serum	LC-MS. 60SPD (24 min run time), 502 proteins	No depletion, high throughput processing	60 SPD, 21min gradient, 24min per sample	502	proteins of the innate immune system such as CRP, SAA1,CD14,LBP, and LGALS3BP decreased early in the time course. Regulators of coagulation (APOH, FN1, HRG, KNG1, PLG) and lipid homeostasis(APOA1, APOC1, APOC2, APOC3, PON1) increased over the course ofthe disease		https://www.embopress.org/doi/full/10.15252/emmm.202114167
Messner et al., Cell Sytems, 2020	PMID: 32619549	Healthy control n=15 Hosp. COVID-19 n=31 (13% died). WHO3 n=13 WHO4 n=4 WHO 5 n=4 WHO 6 n=5 WHO7 n=7 Validation: 17 COVID-19 patients from same hospital.	Charite, Berlin	No	WHO	WHO, 5 groups	63	plasma	LC-MS 180 SPD, 311 proteins	No depletion, hight throughput processing	180 SPD, 5min gradient, 8min per sample	311	27 potential biomarkers that are differentially expressed depending on tCOVID-19 severity. The biomarkers include complement proteins, coagulation system, inflammation modulators, and pro-inflammatory factors upstream and downstream of IL-6		https://www.sciencedirect.com/science/article/pii/S2405471220301976?via%3Dihub#undfig1
Sahin et al., Proteomics Clinical Applications, 2022	PMID: 36217943	Healthy control n=5 Hosp. COVID-19 n=13: Moderate n=4 Severe n=3 Critical n=6 Three time point Early, inflmmatory and recovery	Koç University Hospital Vehbi Koç Foundation American Hospital,Turkey	Yes Three time point Early, inflmmatory and recovery	WHO	Moderate,severe, critical	52	Plasma	LC-MS. 1147 proteins. 60 min gradients Each samples were fractionnated in 11 fractions.	High-pH fractionation, 11 fractions/sample	minimum 660 min	1147	CLEC3B, MST1, ITIH2, MB, and S100A9 were identified as potential early predictors of COVID-19 severity		https://onlinelibrary.wiley.com/doi/10.1002/prca.202200070
Park et al., Sci.Rep., 2020	PMID: 33376242	Hosp. COVID-19 n=7: COVID-19 mild (Who grade <4) n= 3, Severe (WHO grade >= 4) n=5	National Medical Center (Korea)	No	WHO	mild, severe	8	Plasma	LC-MS. 90 min gradient, 1222 proteins	(SDB-RPS)-StageTips fractionation, 3 fractions/samples	minimum 270 min	1222	Charaterisation of host response to SARS‑CoV‑2 infection, highlighting the role of neutrophil activation, complement activation, platelet function, and T cell suppression as well as proinflammatory factors.		https://www.nature.com/articles/s41598-020-80120-8
Combat, Cell, 2022	PMID: 35216673	Healthy control n=22 Hosp. COVID-19 n=97 (145): Mild n=25 severe n=49 critical n=23 Community COVID-19 n=100 (121), Sepsis acute (IP) n= 38 (52),	Oxford University Hospitals NHS Foundation Trust	No	WHO	mild, severe, critical	340	Plasma	LC-MS. 100SPD	No depletion (S-trap-96 well plate), high throughput processing	100 SPD,11.5 min gradient ,14.4 min/sample		Multiomic study. Proteomic : acute phase inflammation, complement activation, coagulopathy, proteases, tissue necrosis, endocytosis and cholesterol transport, platelet and neutrophil degranulation		https://www.sciencedirect.com/science/article/pii/S0092867422000708?via%3Dihub
Demichev et al., Plos Digital Heatlh. 2021	PMID: 36812516	2 cohorts charite (35 survivors, 15 non survivros) and Innsbruck (survivors n=19, non-survivors n=5)	Charite, Berlin Innsbruk	No	WHO	survivors/non-survivors		Plasma	LC-MS. 321 proteins	No depletion, hight throughput processing	5 min gradient, 8min per sample	321	Biomakers outcome : 14 proteins panel	14 proteins (A2M,APOC3,F2,GPLD1,KLKB1,SERPINA4,TF,CRP,ITIH3, LBP, lRG1, SAA1:SAA2, SERPINA1, SERPINA10). training AUROC 0.81, independent validation AUROC 1.0	https://journals.plos.org/digitalhealth/article?id=10.1371/journal.pdig.0000007
Richard et al.,MCP,2022	PMID: 35931319	40 hospitalized COVID-19 patients	Biobanque Quebecoise de la COVID-19 (BQC19) cohort	Yes admission, day 2 and day 7		survivors/non-survivors	120	plasma	LC-MS. MRM 270 proteins	no depletion	60 min	270	Biomakers outcome : 10 proteins panel	SERPIND1,CFH,ITIH2,CPB2,HP,C5,IGFALS,B2M,NRP2, CST3 AUC=0.9 (admisison)	https://www.sciencedirect.com/science/article/pii/S1535947622000858?via%3Dihub
Cosgriff et al., Crit. Care Explor., 2022	PMID: 36479446	Hosp. COVID-19 n=167: Non-severe n=76 Severe n=91	2 US hospitals	No	Each patient was classified as having severe or nonsevere disease every 7 days, where severe disease was defined as illness that resulted in death, the receipt of highflow nasal cannula, noninvasive or invasive positive pressure ventilation, or extracorporeal membranous clinical trials oxygen, and nonsevere disease was defined as receiving no oxygen or low-flow oxygen (≤ 6 L/min) via nasal cannul…	2 severe/non-severe	167	plasma	OLINK 713 proteins				Increase in severe COVID-19 (SPP1, MMP7, MMP9, TNC, CCL7, IL1RL1). The author found a strong association between COVID-19 severity and the IL-33 receptor protein IL1RL1. The IL-33/ IL1RL1 axis has been implicated in myocardial infarction, heart failure, community-acquired pneumonia, asthma, and ARDS. Markers associated with repair and fibrosis were implicated. MMP7, MMP9, TNC, and SPP1 have all b…	14-protein biomarker panel of 90-day mortality. AUROC of 0.88 (0.83–0.93) in the discovery cohort and an AUROC of 0.92 (0.87–0.95) in the external validation cohort. The 14 prpteins are TNC,CCL7, IL1RL1, MMP7, TGFA, IL-17C, PD-L1(CD274), LGALS9, SPP1, IL-12B, TNFSF11, APOM, MMP9, LTA. The validation cohort from is from MHG.	https://www.ncbi.nlm.nih.gov/pmc/articles/PMC9722553/
Gibsy et al, Elife, 2021	PMID: 33704068	Subcohort A. COVID-19 ESKD patients n =55 ( mild or moderate n=28, severe or critical n-27), ESKD controls n=51. Subcohort B.COVID-19 ESKD patients n =46 ESKD controls n=11 which are a subset of subcort A. in total 256 samples collected.	Imperial College Renal and Trans-plant Centre and its satellite dialysis units, London, United Kingdom,	Yes. Cohort A.: median number of samples collected was 5 Cohort B, only 2 time point for 6 patients.	Kindey disease	Kindey disease	256	plasma (A) and serum (B)	OLINK 436 proteins inflammation, immunity, cardiovascular, and metabolic disease				IL6 is linked to severity as well as neutrophil activation, monocyte recruitment, and epithelial injury. 69 proteins are predictors of death and 32 proteins are displaying different temporal profiles		https://elifesciences.org/articles/64827
Fiblin et al., Cell Rep. Med., 2021	PMID: 33969320	COVID-19 negative n= 78 Hosp. COVID-19 n=306: Discharged from ED n=23 Admit floor no supp O2 n=41, Admit floor supp O2 n=133 Intubated n=67 Died n=42.	MGH	Yes 3 times points admission, day 3 and day 7	Patients were classified by acuity levels A1-A5 on days 0, 3, 7, and 28 (WHO Ordinal Outcomes Scale15) where the acuity levels are described as follows: A1, death within 28 days (N = 42, 14%); A2, intubation, mechanical ventilation, and survival toR28 days (N = 67, 22%); A3, hospitalized and requiring supplemental oxygen (N = 133, 43%); A4, hospitalized without requiring supplemental oxygen (N = …	5, A1 to A5	384	plasma	OLINK 1472 proteins + SOMASCAN 4776 proteins				They propose a model in which interactions among myeloid, epithelial, and T cells drive tissue damage.		https://www.sciencedirect.com/science/article/pii/S2666379121001154?via%3Dihub
Zhong et al., eBioMedicine, 2021	PMID: 34844191	COVID-19 patients mild and moderate n= 50. 2 times points admision and day 14	Umraniye Training and Research Hospital, University of Health Sciences, Istanbul, Turkey	Yes 2 times points admision and day 14	severe symptoms (requiring hospitalization and oxygen supplementation, placed on mechanical ventilation or death)	2 severe/non severe	50	plasma	OLINK 1463 proteins				Proteins elevated during infection are linked to cytokine response or other immune functions		https://www.sciencedirect.com/science/article/pii/S235239642100517X?via%3Dihub
Haljasmägi et al., Scientific Reports, 2020	PMID: 33239683	Heathy control n=18 Hosp. COVID-19 n=40: ICU n= 15 non-ICU n=25, longitudinally collected.	Tartu University Hospital, Estonia	Yes	ICU	2 ICU/nonICU	142	plasma	OLINK 92 inflammation-related protein biomarkers				Upregulation of inflammatory markers such as IL‑6, CXCL10, CXCL11, IFNγ, IL‑10, and monocyte‑attracting was particularly evident in ICU patients. In addition, tthey observed a consistent and sustained upregulation of apoptosis‑associated proteins CASP8, TNFSF14, HGF, and TGFB1, with HGF discriminating between ICU and non‑ICU cohorts		https://www.nature.com/articles/s41598-020-77525-w
Palma Medina et al., Respiratory Research, 2023	PMID: 36829233	Heathy control n=16 Hosp. COVDI-19 n=27 Moderate acute =10, conv n=8; Severe acute n=17, conv n=9 CAP (influenza n=11, Bacterial n=21) Non-pnreumonia Sepsis n=18, Septic shock n=12	Karolinska University Hospital, Stockholm	Yes acute and convalescent (4month later)	Patients with oxygen saturation of 90–94% and/or receiving 0.5–3L/min of oxygen admitted to the Infectious Diseases Clinic were included to represent moderately ill COVID- 19 cases. Patients treated at the ICU or high-dependency unit were included as severely ill COVID-19 cases.	moderate/severe	122	plasma	OLINK: three biomarker panels: organ damage (v.3311), immune response (v.3203), and inflammation (v.3022), each of them targeting 92 protein analytes.				42 proteins were altered in both COVID-19 and sepsis, although higher levels of cytokine storm-associated proteins were evident in sepsis. A 3 protein biomarkers panel, TRIM21, PTN and CASP8, accurately differentiated COVID-19 from CAP-sepsis with higher accuracy than standard clinical markers.	RIM21, PTN and CASP8, differentiated COVID-19 from CAP-sepsis with higher accuracy than standard clinical markers. Accuracy 95.01%	https://respiratory-research.biomedcentral.com/articles/10.1186/s12931-023-02364-y
Roh et al., JACC Basic Transl Sci, 2022	PMID: 35530264	Healthy control n=26 Hosp. COVID-19 n=54: moderate n=25 Severe n=29	MGH BWH	No	In patients with moderate COVID-19, cardiac involvement was defined as at least 1 of the following near time of plasma collection for proteomics: a high sensitivity cardiac troponin T (hsTnT) >14 ng/L, Nterminal pro–B-type natriuretic peptide (NT-proBNP) >1,800 pg/mL, and/or cardiac dysfunction documented by transthoracic echocardiography (left ventricular ejection fraction [LVEF]<50%, regional w…	moderate/severe	80	Plasma	SOMASCAN 4.996 analytes				Increased Activin/TGFb signaling is strongly associated with the heart failure biomarker NT-proBNP in COVID-19. ADAMTS13, displays the most significant inverse association with myocardial injury in COVID-19.		https://www.jacc.org/doi/full/10.1016/j.jacbts.2022.01.013
Losef et al., Journal of Cellular and Molecular Medicine, 2022	PMID: 36537107	Healthy control n= 10 Sepsis (COVID-19 neg) n= 10 COVID-19 n=10 (6 survivors, 4 non survivors) . Samples were collected at day 1 for Control, D1y 1 and 3 for sepsis and day 1,3,7and 10 for COVID-19	level-3 academic ICUs at London Health Sciences Centre (London, Ontario)	Yes Samples were collected at day 1 for Control, D1y 1 and 3 for sepsis and day 1,3,7and 10 for COVID-19	Multiple Organ Dysfunction Score (MODS) and Sequential Organ Failure Assessment (SOFA) Score were calculated for both COVID-19 and COVID-19-negative patient groups to enable objective comparison of their illness severity	survivors/non-survivors	30 individual. No clear how many samples. Max 70	Plasma	OLINK explore 1196 proteins				ICU Days 3–7 were characterized by extensive organ damage. COVID-19. Severe COVID-19 patients are characterized by increased vascular inflammation, apoptosis, lymphocyte activation, deficient immune cell Homing and disabled ECM.		https://onlinelibrary.wiley.com/doi/full/10.1111/jcmm.17622
Arthur et al., Nature aging, 2021	PMID: 37117829	WU350 cohort: COVID-neg n= 138 COVID-19 pos n=313 ABF300 cohort: healthy control n=156	Barnes Jewish Hospital	No			607	Plasma	SOMASCAN 4700 proteins				COVID-19 protein profile linked to hepatocytes and muscle secretomes.		https://www.nature.com/articles/s43587-021-00067-x
