# Supplementary material for: Longitudinal plasma proteomic analysis of 1117 hospitalized patients with COVID-19 identifies features associated with severity and outcomes
Source: Sci Adv. 2024 May 24;10(21):eadl5762. doi: 10.1126/sciadv.adl5762 (PMC11122669; doi:10.1126/sciadv.adl5762)
Supplement: Supplementary file 2 — Tables S1, S2, and S5 to S7 [file sciadv.adl5762_tables_s1_s2_s5_to_s7.zip › Tables_S2.xlsx]

## Sheet: Sheet1
Supplementary Table S2 : Sample breakdown by week of hospitalization
Admission	week 1	week 2	week 3	week 4 and above
1059	822	414	250	389
