# Supplementary material for: Longitudinal plasma proteomic analysis of 1117 hospitalized patients with COVID-19 identifies features associated with severity and outcomes
Source: Sci Adv. 2024 May 24;10(21):eadl5762. doi: 10.1126/sciadv.adl5762 (PMC11122669; doi:10.1126/sciadv.adl5762)
Supplement: Supplementary file 2 — Tables S1, S2, and S5 to S7 [file sciadv.adl5762_tables_s1_s2_s5_to_s7.zip › Tables_S5.xlsx]

## Sheet: Sheet1
Supplementary Table S5: results post hoc Tukey test between the 5 trajectory groups at hospital admission
protein	term	group1	group2	null.value	estimate	conf.low	conf.high	p.adj	p.adj.signif
A1BG	trajectory_group	1	2	0	0.188042	0.0469364	0.329148	0.00263	**
A1BG	trajectory_group	1	3	0	0.244628	0.101788	0.387469	3.2e-05	****
A1BG	trajectory_group	1	4	0	0.404262	0.25181	0.556713	8.3e-12	****
A1BG	trajectory_group	2	4	0	0.21622	0.0696276	0.362812	0.000571	***
A1BG	trajectory_group	3	4	0	0.159633	0.0113705	0.307896	0.0275	*
A1BG	trajectory_group	4	5	0	-0.278695	-0.473295	-0.0840939	0.000919	***
A2M	trajectory_group	1	2	0	0.28026	0.0813767	0.479144	0.00118	**
A2M	trajectory_group	1	3	0	0.355544	0.154739	0.55635	1.49e-05	****
A2M	trajectory_group	1	4	0	0.816433	0.601666	1.0312	0	****
A2M	trajectory_group	1	5	0	0.533234	0.265633	0.800836	6.42e-07	****
A2M	trajectory_group	2	4	0	0.536172	0.329079	0.743266	2.73e-11	****
A2M	trajectory_group	3	4	0	0.460888	0.251948	0.669828	2.3e-08	****
A2M	trajectory_group	4	5	0	-0.283198	-0.556957	-0.00944007	0.0385	*
ABCB1	trajectory_group	1	2	0	-0.383455	-0.715021	-0.0518901	0.0142	*
ABCB1	trajectory_group	1	3	0	-0.473471	-0.805037	-0.141906	0.00101	**
ABCB1	trajectory_group	1	4	0	-0.757945	-1.13231	-0.383581	5.17e-07	****
ABI2	trajectory_group	1	4	0	-0.595933	-0.998514	-0.193352	0.000561	***
ABI2	trajectory_group	1	5	0	-0.960321	-1.58426	-0.336379	0.000288	***
ABI2	trajectory_group	2	4	0	-0.556234	-0.965475	-0.146993	0.00205	**
ABI2	trajectory_group	2	5	0	-0.920622	-1.54888	-0.292362	0.000662	***
ABI2	trajectory_group	3	4	0	-0.451591	-0.862432	-0.040751	0.023	*
ABI2	trajectory_group	3	5	0	-0.815979	-1.44528	-0.186677	0.00385	**
ACTA1	trajectory_group	1	2	0	0.428535	0.204433	0.652638	2.09e-06	****
ACTA1	trajectory_group	1	3	0	0.428614	0.20174	0.655489	2.9e-06	****
ACTA1	trajectory_group	1	4	0	0.854956	0.612382	1.09753	4.91e-13	****
ACTA1	trajectory_group	1	5	0	1.29177	0.990554	1.59299	4.45e-13	****
ACTA1	trajectory_group	2	4	0	0.42642	0.192938	0.659902	6.98e-06	****
ACTA1	trajectory_group	2	5	0	0.863234	0.569291	1.15718	5.28e-13	****
ACTA1	trajectory_group	3	4	0	0.426341	0.190197	0.662485	9.29e-06	****
ACTA1	trajectory_group	3	5	0	0.863155	0.567093	1.15922	5.46e-13	****
ACTA1	trajectory_group	4	5	0	0.436814	0.128557	0.745072	0.00108	**
ACTB	trajectory_group	1	2	0	0.40488	0.181045	0.628715	8.87e-06	****
ACTB	trajectory_group	1	3	0	0.416896	0.190302	0.64349	5.79e-06	****
ACTB	trajectory_group	1	4	0	0.820442	0.578241	1.06264	0	****
ACTB	trajectory_group	1	5	0	1.22806	0.926792	1.52933	0	****
ACTB	trajectory_group	2	4	0	0.415562	0.182407	0.648716	1.27e-05	****
ACTB	trajectory_group	2	5	0	0.823181	0.529136	1.11723	2.27e-13	****
ACTB	trajectory_group	3	4	0	0.403546	0.167741	0.63935	3.25e-05	****
ACTB	trajectory_group	3	5	0	0.811165	0.515014	1.10732	1.29e-12	****
ACTB	trajectory_group	4	5	0	0.40762	0.0993637	0.715876	0.00292	**
ACTBL2	trajectory_group	1	2	0	0.280143	0.0913985	0.468888	0.000518	***
ACTBL2	trajectory_group	1	3	0	0.241112	0.049142	0.433081	0.00563	**
ACTBL2	trajectory_group	1	4	0	0.543958	0.343949	0.743967	2.04e-12	****
ACTBL2	trajectory_group	1	5	0	0.853829	0.610106	1.09755	0	****
ACTBL2	trajectory_group	2	4	0	0.263815	0.0759625	0.451667	0.00125	**
ACTBL2	trajectory_group	2	5	0	0.573686	0.339835	0.807537	3.56e-10	****
ACTBL2	trajectory_group	3	4	0	0.302847	0.111754	0.493939	0.00016	***
ACTBL2	trajectory_group	3	5	0	0.612718	0.376256	0.849179	2.83e-11	****
ACTBL2	trajectory_group	4	5	0	0.309871	0.0668381	0.552904	0.00468	**
ACTC1	trajectory_group	1	2	0	0.428603	0.204385	0.652822	2.11e-06	****
ACTC1	trajectory_group	1	3	0	0.428581	0.201589	0.655572	2.94e-06	****
ACTC1	trajectory_group	1	4	0	0.855756	0.613057	1.09845	4.9e-13	****
ACTC1	trajectory_group	1	5	0	1.2936	0.992228	1.59497	4.45e-13	****
ACTC1	trajectory_group	2	4	0	0.427152	0.193549	0.660755	6.77e-06	****
ACTC1	trajectory_group	2	5	0	0.864996	0.5709	1.15909	5.3e-13	****
ACTC1	trajectory_group	3	4	0	0.427175	0.190909	0.663441	8.97e-06	****
ACTC1	trajectory_group	3	5	0	0.865018	0.568803	1.16123	5.41e-13	****
ACTC1	trajectory_group	4	5	0	0.437843	0.129427	0.74626	0.00105	**
ACTG1	trajectory_group	1	2	0	0.404783	0.18095	0.628617	8.92e-06	****
ACTG1	trajectory_group	1	3	0	0.416947	0.190354	0.643539	5.77e-06	****
ACTG1	trajectory_group	1	4	0	0.820339	0.57814	1.06254	0	****
ACTG1	trajectory_group	1	5	0	1.22805	0.926786	1.52932	0	****
ACTG1	trajectory_group	2	4	0	0.415555	0.182402	0.648708	1.27e-05	****
ACTG1	trajectory_group	2	5	0	0.82327	0.529226	1.11731	2.24e-13	****
ACTG1	trajectory_group	3	4	0	0.403392	0.167589	0.639195	3.27e-05	****
ACTG1	trajectory_group	3	5	0	0.811106	0.514957	1.10726	1.29e-12	****
ACTG1	trajectory_group	4	5	0	0.407714	0.0994601	0.715969	0.00291	**
ADAMDEC1	trajectory_group	1	2	0	-0.140455	-0.248877	-0.0320326	0.00382	**
ADAMDEC1	trajectory_group	1	3	0	-0.160573	-0.271188	-0.0499576	0.000742	***
ADAMDEC1	trajectory_group	1	4	0	-0.216642	-0.336243	-0.0970406	8.62e-06	****
ADAMDEC1	trajectory_group	1	5	0	-0.151526	-0.298387	-0.00466522	0.0393	*
ADGRG6	trajectory_group	1	5	0	-0.152549	-0.274301	-0.0307971	0.00578	**
ADGRG6	trajectory_group	2	5	0	-0.186483	-0.305498	-0.0674687	0.000197	***
ADIPOQ	trajectory_group	2	3	0	0.212046	0.0148368	0.409255	0.0279	*
ADIRF	trajectory_group	1	4	0	0.298228	0.141756	0.4547	2.3e-06	****
ADIRF	trajectory_group	1	5	0	0.593725	0.402197	0.785253	0	****
ADIRF	trajectory_group	2	4	0	0.238748	0.0892232	0.388273	0.000138	***
ADIRF	trajectory_group	2	5	0	0.534245	0.34835	0.72014	6.92e-14	****
ADIRF	trajectory_group	3	4	0	0.186796	0.0346786	0.338913	0.00732	**
ADIRF	trajectory_group	3	5	0	0.482293	0.294306	0.67028	4.37e-11	****
ADIRF	trajectory_group	4	5	0	0.295497	0.0999861	0.491008	0.000378	***
ADM	trajectory_group	1	2	0	0.160223	0.0231316	0.297314	0.0126	*
ADM	trajectory_group	1	3	0	0.16333	0.0243819	0.302278	0.0118	*
ADM	trajectory_group	1	4	0	0.418483	0.270403	0.566564	0	****
ADM	trajectory_group	1	5	0	0.74883	0.566998	0.930663	0	****
ADM	trajectory_group	2	4	0	0.258261	0.116543	0.399978	7.4e-06	****
ADM	trajectory_group	2	5	0	0.588608	0.411919	0.765296	0	****
ADM	trajectory_group	3	4	0	0.255153	0.111639	0.398668	1.35e-05	****
ADM	trajectory_group	3	5	0	0.5855	0.407367	0.763634	0	****
ADM	trajectory_group	4	5	0	0.330347	0.145002	0.515692	1.28e-05	****
AFM	trajectory_group	1	5	0	-0.486797	-0.70602	-0.267573	1.81e-08	****
AFM	trajectory_group	2	5	0	-0.490127	-0.704427	-0.275828	5.99e-09	****
AFM	trajectory_group	3	5	0	-0.493833	-0.70983	-0.277836	6.07e-09	****
AFM	trajectory_group	4	5	0	-0.467324	-0.691959	-0.24269	1.7e-07	****
AGT	trajectory_group	1	2	0	0.385944	0.199714	0.572173	1.92e-07	****
AGT	trajectory_group	1	3	0	0.401602	0.213246	0.589958	7.53e-08	****
AGT	trajectory_group	1	4	0	0.848549	0.647279	1.04982	1.08e-14	****
AGT	trajectory_group	1	5	0	0.490694	0.238703	0.742684	1.26e-06	****
AGT	trajectory_group	2	4	0	0.462606	0.269097	0.656114	1.01e-09	****
AGT	trajectory_group	3	4	0	0.446947	0.251391	0.642503	6.14e-09	****
AGT	trajectory_group	4	5	0	-0.357856	-0.615272	-0.100439	0.00144	**
AHNAK	trajectory_group	1	4	0	0.307212	0.17513	0.439295	3.17e-09	****
AHNAK	trajectory_group	1	5	0	0.492473	0.331121	0.653826	0	****
AHNAK	trajectory_group	2	4	0	0.268063	0.14196	0.394166	8.47e-08	****
AHNAK	trajectory_group	2	5	0	0.453324	0.296828	0.60982	6.66e-15	****
AHNAK	trajectory_group	3	4	0	0.188249	0.0605464	0.315953	0.000578	***
AHNAK	trajectory_group	3	5	0	0.37351	0.215722	0.531298	1.56e-09	****
AHNAK	trajectory_group	4	5	0	0.185261	0.0218579	0.348664	0.0171	*
AHSG	trajectory_group	1	2	0	-0.153757	-0.304196	-0.00331833	0.0423	*
AHSG	trajectory_group	1	3	0	-0.172726	-0.324747	-0.0207044	0.0167	*
AHSG	trajectory_group	1	4	0	-0.47382	-0.63641	-0.31123	3.13e-13	****
AHSG	trajectory_group	1	5	0	-0.367758	-0.570347	-0.165169	8.12e-06	****
AHSG	trajectory_group	2	4	0	-0.320063	-0.476722	-0.163404	3e-07	****
AHSG	trajectory_group	2	5	0	-0.214001	-0.411862	-0.01614	0.0264	*
AHSG	trajectory_group	3	4	0	-0.301094	-0.459274	-0.142915	2.36e-06	****
ALB	trajectory_group	1	5	0	-0.36558	-0.67072	-0.0604397	0.00965	**
ALB	trajectory_group	2	5	0	-0.436808	-0.734826	-0.138789	0.000633	***
ALB	trajectory_group	3	5	0	-0.477619	-0.777453	-0.177785	0.000144	***
ALB	trajectory_group	4	5	0	-0.564161	-0.876321	-0.252	9.06e-06	****
APCS	trajectory_group	1	2	0	0.282282	0.111039	0.453526	7.25e-05	****
APCS	trajectory_group	1	3	0	0.261566	0.0881918	0.43494	0.000389	***
APCS	trajectory_group	1	4	0	0.469706	0.284505	0.654906	7.35e-11	****
APCS	trajectory_group	1	5	0	0.276945	0.0444461	0.509444	0.0103	*
APCS	trajectory_group	2	4	0	0.187423	0.00902455	0.365822	0.0339	*
APCS	trajectory_group	3	4	0	0.20814	0.0276947	0.388585	0.0144	*
APOA1	trajectory_group	1	4	0	-0.315628	-0.525113	-0.106144	0.000398	***
APOA1	trajectory_group	1	5	0	-0.466046	-0.727067	-0.205026	1.22e-05	****
APOA1	trajectory_group	2	5	0	-0.327046	-0.581975	-0.0721183	0.00432	**
APOA1	trajectory_group	3	5	0	-0.308973	-0.565454	-0.052491	0.00909	**
APOA2	trajectory_group	1	2	0	-0.332001	-0.539657	-0.124346	0.000134	***
APOA2	trajectory_group	1	3	0	-0.345622	-0.555461	-0.135782	7.36e-05	****
APOA2	trajectory_group	1	4	0	-0.978081	-1.20251	-0.753653	2.1e-13	****
APOA2	trajectory_group	1	5	0	-0.91149	-1.19113	-0.63185	2.55e-13	****
APOA2	trajectory_group	2	4	0	-0.64608	-0.862321	-0.429838	2.78e-13	****
APOA2	trajectory_group	2	5	0	-0.579489	-0.852603	-0.306376	8.85e-08	****
APOA2	trajectory_group	3	4	0	-0.632459	-0.850799	-0.41412	3.28e-13	****
APOA2	trajectory_group	3	5	0	-0.565869	-0.840647	-0.291091	2.34e-07	****
APOA4	trajectory_group	1	5	0	0.411781	0.13415	0.689413	0.000523	***
APOA4	trajectory_group	2	5	0	0.443445	0.172937	0.713953	8.19e-05	****
APOA4	trajectory_group	3	5	0	0.371743	0.102228	0.641259	0.00163	**
APOA4	trajectory_group	4	5	0	0.349394	0.0663759	0.632411	0.00689	**
APOC1	trajectory_group	1	2	0	-0.429698	-0.625889	-0.233507	2.97e-08	****
APOC1	trajectory_group	1	3	0	-0.422377	-0.620814	-0.22394	7.98e-08	****
APOC1	trajectory_group	1	4	0	-0.722629	-0.935281	-0.509978	2.82e-13	****
APOC1	trajectory_group	1	5	0	-0.828613	-1.09423	-0.562999	2.79e-13	****
APOC1	trajectory_group	2	4	0	-0.292932	-0.497636	-0.0882274	0.00093	***
APOC1	trajectory_group	2	5	0	-0.398915	-0.65821	-0.13962	0.000275	***
APOC1	trajectory_group	3	4	0	-0.300252	-0.50711	-0.093395	0.000742	***
APOC1	trajectory_group	3	5	0	-0.406236	-0.667234	-0.145238	0.000222	***
APOC2	trajectory_group	3	5	0	0.190698	0.0130763	0.36832	0.0282	*
APOC3	trajectory_group	2	5	0	0.329176	0.0956661	0.562686	0.00117	**
APOC3	trajectory_group	3	5	0	0.337884	0.102951	0.572816	0.000859	***
APOC3	trajectory_group	4	5	0	0.400804	0.156213	0.645395	8.18e-05	****
APOC4	trajectory_group	1	5	0	-0.295159	-0.480824	-0.109493	0.000149	***
APOC4	trajectory_group	2	4	0	-0.149005	-0.292488	-0.00552109	0.0373	*
APOC4	trajectory_group	2	5	0	-0.326646	-0.508108	-0.145184	1e-05	****
APOC4	trajectory_group	3	5	0	-0.2653	-0.447767	-0.0828343	0.000723	***
APOD	trajectory_group	1	2	0	-0.19438	-0.380512	-0.00824792	0.0356	*
APOD	trajectory_group	1	3	0	-0.230935	-0.41902	-0.0428499	0.00733	**
APOD	trajectory_group	1	4	0	-0.605872	-0.807004	-0.40474	4.73e-14	****
APOD	trajectory_group	1	5	0	-0.72303	-0.974456	-0.471605	1.3e-13	****
APOD	trajectory_group	2	4	0	-0.411492	-0.605091	-0.217893	8.35e-08	****
APOD	trajectory_group	2	5	0	-0.528651	-0.774091	-0.28321	5.32e-08	****
APOD	trajectory_group	3	4	0	-0.374937	-0.570415	-0.179459	1.92e-06	****
APOD	trajectory_group	3	5	0	-0.492096	-0.739021	-0.24517	6.4e-07	****
APOE	trajectory_group	2	5	0	0.196088	0.00955533	0.38262	0.0337	*
APOH	trajectory_group	1	2	0	-0.228584	-0.405972	-0.0511965	0.00409	**
APOH	trajectory_group	1	3	0	-0.267123	-0.44654	-0.0877074	0.000488	***
APOH	trajectory_group	1	4	0	-0.392838	-0.584554	-0.201122	2.74e-07	****
APOH	trajectory_group	1	5	0	-0.519564	-0.758444	-0.280683	3.79e-08	****
APOH	trajectory_group	2	5	0	-0.290979	-0.524284	-0.0576742	0.0061	**
APOH	trajectory_group	3	5	0	-0.25244	-0.487291	-0.0175895	0.0279	*
APOM	trajectory_group	1	5	0	-0.227063	-0.375674	-0.0784514	0.000313	***
APOM	trajectory_group	2	5	0	-0.251705	-0.397682	-0.105728	2.77e-05	****
APOM	trajectory_group	3	5	0	-0.245301	-0.392201	-0.0983999	5.57e-05	****
APOM	trajectory_group	4	5	0	-0.185541	-0.339112	-0.0319702	0.00881	**
ARHGDIB	trajectory_group	1	3	0	0.315262	0.0869954	0.543528	0.0016	**
ARHGDIB	trajectory_group	1	4	0	0.350781	0.109985	0.591578	0.000706	***
ARHGDIB	trajectory_group	1	5	0	0.347374	0.0475711	0.647177	0.0138	*
ATF6	trajectory_group	1	5	0	-0.222559	-0.359715	-0.0854035	0.0001	****
ATF6	trajectory_group	2	5	0	-0.253744	-0.388023	-0.119465	2.91e-06	****
ATF6	trajectory_group	3	5	0	-0.205543	-0.340837	-0.0702486	0.000345	***
ATF6	trajectory_group	4	5	0	-0.16313	-0.305123	-0.0211373	0.015	*
ATRN	trajectory_group	1	3	0	-0.129016	-0.254006	-0.00402573	0.0391	*
ATRN	trajectory_group	1	4	0	-0.263507	-0.397066	-0.129948	8.6e-07	****
ATRN	trajectory_group	1	5	0	-0.480923	-0.647339	-0.314507	4.05e-14	****
ATRN	trajectory_group	2	4	0	-0.154228	-0.282915	-0.0255408	0.00962	**
ATRN	trajectory_group	2	5	0	-0.371644	-0.534176	-0.209112	6.01e-09	****
ATRN	trajectory_group	3	4	0	-0.134491	-0.264535	-0.00444655	0.0385	*
ATRN	trajectory_group	3	5	0	-0.351907	-0.515516	-0.188298	5.58e-08	****
ATRN	trajectory_group	4	5	0	-0.217416	-0.387661	-0.0471714	0.00458	**
AZGP1	trajectory_group	1	3	0	0.145302	0.025794	0.264809	0.0082	**
AZGP1	trajectory_group	1	4	0	0.278313	0.150631	0.405996	3.51e-08	****
AZGP1	trajectory_group	2	4	0	0.174917	0.0519211	0.297913	0.00102	**
AZGP1	trajectory_group	3	4	0	0.133012	0.00881532	0.257208	0.0288	*
AZGP1	trajectory_group	4	5	0	-0.171252	-0.334972	-0.00753201	0.0351	*
B2M	trajectory_group	1	5	0	0.286902	0.0653486	0.508455	0.00385	**
B2M	trajectory_group	2	5	0	0.272933	0.0582682	0.487597	0.00484	**
B2M	trajectory_group	3	5	0	0.271349	0.0566847	0.486014	0.0052	**
B2M	trajectory_group	4	5	0	0.240939	0.0174614	0.464417	0.0272	*
BASP1	trajectory_group	1	4	0	0.207944	0.0753593	0.34053	0.000193	***
BASP1	trajectory_group	1	5	0	0.24274	0.0784785	0.407001	0.000553	***
BASP1	trajectory_group	2	4	0	0.157052	0.0294105	0.284693	0.00715	**
BASP1	trajectory_group	2	5	0	0.191847	0.0315498	0.352145	0.00976	**
BASP1	trajectory_group	3	4	0	0.170005	0.0410253	0.298986	0.00305	**
BASP1	trajectory_group	3	5	0	0.204801	0.0434353	0.366167	0.00494	**
BCHE	trajectory_group	1	4	0	-0.131136	-0.252312	-0.00996021	0.0263	*
BCHE	trajectory_group	1	5	0	-0.465417	-0.616623	-0.314211	9.36e-14	****
BCHE	trajectory_group	2	5	0	-0.431446	-0.579179	-0.283714	1.39e-13	****
BCHE	trajectory_group	3	5	0	-0.384407	-0.533101	-0.235712	2.97e-11	****
BCHE	trajectory_group	4	5	0	-0.334281	-0.489838	-0.178724	5.78e-08	****
BMP1	trajectory_group	1	4	0	0.141674	0.0378922	0.245456	0.00188	**
BMP1	trajectory_group	1	5	0	0.244033	0.116656	0.37141	2e-06	****
BMP1	trajectory_group	2	4	0	0.121282	0.0220212	0.220543	0.00776	**
BMP1	trajectory_group	2	5	0	0.223641	0.0999201	0.347362	9.09e-06	****
BMP1	trajectory_group	3	5	0	0.176086	0.0509814	0.301191	0.0012	**
BPIFB1	trajectory_group	1	4	0	-0.248644	-0.406682	-0.0906056	0.000183	***
BPIFB1	trajectory_group	1	5	0	-0.249605	-0.453103	-0.0461077	0.00742	**
BPIFB1	trajectory_group	3	4	0	-0.169948	-0.32436	-0.015537	0.0226	*
BST1	trajectory_group	1	5	0	-0.213522	-0.358698	-0.0683454	0.0006	***
BST1	trajectory_group	2	5	0	-0.216739	-0.358923	-0.0745547	0.000325	***
BST1	trajectory_group	3	5	0	-0.163345	-0.306255	-0.0204349	0.0158	*
BTD	trajectory_group	1	4	0	0.188068	0.0497532	0.326383	0.002	**
BTD	trajectory_group	2	4	0	0.14579	0.0144508	0.27713	0.0209	*
BTD	trajectory_group	3	4	0	0.159057	0.0260154	0.292099	0.0099	**
C1QA	trajectory_group	1	2	0	0.173007	0.0564102	0.289604	0.00052	***
C1QA	trajectory_group	1	3	0	0.120745	0.00321573	0.238275	0.0406	*
C1QA	trajectory_group	1	4	0	0.234082	0.108062	0.360102	4.63e-06	****
C1QA	trajectory_group	1	5	0	0.222994	0.0670195	0.378969	0.000949	***
C1QB	trajectory_group	1	2	0	0.1594	0.0242661	0.294534	0.0114	*
C1QB	trajectory_group	1	3	0	0.143934	0.0074944	0.280374	0.0328	*
C1QB	trajectory_group	1	4	0	0.208898	0.0625757	0.355221	0.000965	***
C1QBP	trajectory_group	3	5	0	-0.394197	-0.775519	-0.0128743	0.0387	*
C1QC	trajectory_group	1	2	0	0.174779	0.0465843	0.302973	0.00192	**
C1QC	trajectory_group	1	3	0	0.191	0.0606029	0.321398	0.000641	***
C1QC	trajectory_group	1	4	0	0.290481	0.152511	0.428451	1.16e-07	****
C1QC	trajectory_group	1	5	0	0.284906	0.10889	0.460922	0.000105	***
C1R	trajectory_group	3	5	0	-0.152487	-0.302422	-0.00255115	0.044	*
C1RL	trajectory_group	1	5	0	-0.154774	-0.286227	-0.0233214	0.0116	*
C1RL	trajectory_group	2	5	0	-0.200167	-0.328553	-0.0717809	0.000216	***
C1RL	trajectory_group	3	5	0	-0.205741	-0.334977	-0.0765049	0.000145	***
C1RL	trajectory_group	4	5	0	-0.215488	-0.350657	-0.0803193	0.000141	***
C1S	trajectory_group	1	4	0	0.310909	0.0388571	0.582961	0.016	*
C2	trajectory_group	1	2	0	0.181082	0.0716478	0.290516	6.69e-05	****
C2	trajectory_group	1	3	0	0.194707	0.0840273	0.305386	1.73e-05	****
C2	trajectory_group	1	4	0	0.325356	0.207123	0.443589	9.49e-13	****
C2	trajectory_group	1	5	0	0.212612	0.0648685	0.360355	0.000851	***
C2	trajectory_group	2	4	0	0.144274	0.0305851	0.257963	0.00495	**
C2	trajectory_group	3	4	0	0.130649	0.0157611	0.245537	0.0166	*
C3	trajectory_group	1	3	0	0.122773	0.00805231	0.237494	0.029	*
C3	trajectory_group	1	4	0	0.190711	0.068014	0.313407	0.000228	***
C9	trajectory_group	1	3	0	0.242895	0.0636367	0.422154	0.00211	**
C9	trajectory_group	1	4	0	0.405157	0.222839	0.587476	1.79e-08	****
C9	trajectory_group	1	5	0	0.329459	0.0960632	0.562854	0.00117	**
C9	trajectory_group	2	4	0	0.264144	0.102299	0.425989	9.18e-05	****
CAMP	trajectory_group	1	2	0	-0.179515	-0.357929	-0.00110075	0.0477	*
CAMP	trajectory_group	1	4	0	-0.271135	-0.479312	-0.0629571	0.00359	**
CAMP	trajectory_group	1	5	0	-0.525048	-0.820888	-0.229208	1.47e-05	****
CAMP	trajectory_group	2	5	0	-0.345533	-0.639123	-0.0519431	0.0117	*
CAMP	trajectory_group	3	5	0	-0.404487	-0.700026	-0.108949	0.00183	**
CAST	trajectory_group	1	3	0	0.250972	0.112289	0.389655	8.87e-06	****
CAST	trajectory_group	1	4	0	0.282688	0.136205	0.42917	1.64e-06	****
CAST	trajectory_group	1	5	0	0.444667	0.264291	0.625043	2.79e-10	****
CAST	trajectory_group	2	4	0	0.152766	0.0153709	0.290162	0.0206	*
CAST	trajectory_group	2	5	0	0.314746	0.141668	0.487824	7.86e-06	****
CAST	trajectory_group	3	5	0	0.193695	0.0189393	0.368451	0.0212	*
CC2D2B	trajectory_group	1	3	0	-0.496266	-0.940558	-0.0519733	0.0197	*
CC2D2B	trajectory_group	1	4	0	-1.1603	-1.65556	-0.665049	2.45e-09	****
CC2D2B	trajectory_group	1	5	0	-1.5563	-2.24879	-0.863812	1.22e-08	****
CC2D2B	trajectory_group	2	4	0	-0.779541	-1.26589	-0.293189	0.000129	***
CC2D2B	trajectory_group	2	5	0	-1.17554	-1.86168	-0.489389	3.22e-05	****
CC2D2B	trajectory_group	3	4	0	-0.664038	-1.15206	-0.176018	0.00198	**
CC2D2B	trajectory_group	3	5	0	-1.06003	-1.74737	-0.372702	0.000265	***
CCDC126	trajectory_group	1	2	0	-0.110492	-0.220497	-0.000487083	0.0484	*
CCDC126	trajectory_group	1	4	0	-0.243923	-0.362976	-0.12487	2.75e-07	****
CCDC126	trajectory_group	2	4	0	-0.133431	-0.248329	-0.0185322	0.0134	*
CCDC126	trajectory_group	3	4	0	-0.141823	-0.257749	-0.0258962	0.00764	**
CCDC80	trajectory_group	1	5	0	0.40101	0.045239	0.75678	0.0181	*
CCDC80	trajectory_group	2	5	0	0.546711	0.197502	0.895921	0.000208	***
CCDC80	trajectory_group	4	5	0	0.409452	0.0288887	0.790015	0.0277	*
CCL14	trajectory_group	1	5	0	-0.8206	-1.15466	-0.486539	3.2e-10	****
CCL14	trajectory_group	2	5	0	-0.695369	-1.02251	-0.368232	8.44e-08	****
CCL14	trajectory_group	3	5	0	-0.705728	-1.03495	-0.376509	6.34e-08	****
CCL14	trajectory_group	4	5	0	-0.632603	-0.975424	-0.289783	5.4e-06	****
CCL18	trajectory_group	1	5	0	-0.379627	-0.756346	-0.00290859	0.0472	*
CCL5	trajectory_group	1	5	0	-0.424883	-0.841789	-0.00797694	0.0433	*
CCL5	trajectory_group	3	5	0	-0.430365	-0.845086	-0.0156433	0.0375	*
CD109	trajectory_group	1	2	0	-0.184249	-0.342131	-0.0263666	0.0128	*
CD14	trajectory_group	1	2	0	0.175158	0.0704886	0.279827	5.3e-05	****
CD14	trajectory_group	1	3	0	0.161666	0.0554703	0.267862	0.000333	***
CD14	trajectory_group	1	4	0	0.277414	0.164137	0.390691	3.65e-10	****
CD14	trajectory_group	1	5	0	0.264121	0.121789	0.406453	4.67e-06	****
CD14	trajectory_group	3	4	0	0.115747	0.00575028	0.225744	0.0335	*
CD163	trajectory_group	1	4	0	0.131829	0.00297101	0.260686	0.042	*
CD44	trajectory_group	1	4	0	-0.214425	-0.373556	-0.0552941	0.00226	**
CD59	trajectory_group	1	5	0	-0.256067	-0.505964	-0.00617058	0.0415	*
CDH13	trajectory_group	1	2	0	-0.138209	-0.248224	-0.0281954	0.0056	**
CDH13	trajectory_group	1	4	0	-0.123737	-0.245105	-0.00236884	0.0432	*
CDH13	trajectory_group	2	5	0	0.158222	0.0136324	0.302812	0.0238	*
CDHR5	trajectory_group	1	5	0	-0.244943	-0.390178	-0.0997082	4.5e-05	****
CDHR5	trajectory_group	2	5	0	-0.248913	-0.391175	-0.106651	1.98e-05	****
CDHR5	trajectory_group	3	5	0	-0.178208	-0.321833	-0.0345827	0.0065	**
CDV3	trajectory_group	1	5	0	0.365085	0.125999	0.60417	0.000324	***
CDV3	trajectory_group	2	5	0	0.288652	0.0607868	0.516518	0.00511	**
CDV3	trajectory_group	4	5	0	0.240547	0.00502682	0.476068	0.0426	*
CEACAM1	trajectory_group	1	4	0	-0.162928	-0.288888	-0.0369672	0.0039	**
CEACAM1	trajectory_group	1	5	0	-0.189919	-0.348657	-0.031181	0.0098	**
CEACAM6	trajectory_group	1	4	0	0.378587	0.136132	0.621042	0.000219	***
CEACAM6	trajectory_group	1	5	0	0.496883	0.183642	0.810124	0.000163	***
CEACAM6	trajectory_group	2	4	0	0.362306	0.136432	0.588179	0.000132	***
CEACAM6	trajectory_group	2	5	0	0.480602	0.180012	0.781191	0.00014	***
CFB	trajectory_group	1	2	0	0.248419	0.103821	0.393017	2.98e-05	****
CFB	trajectory_group	1	3	0	0.285947	0.139937	0.431957	1.07e-06	****
CFB	trajectory_group	1	4	0	0.452481	0.296602	0.608361	6.21e-14	****
CFB	trajectory_group	1	5	0	0.290779	0.0970223	0.484535	0.000426	***
CFB	trajectory_group	2	4	0	0.204063	0.0538406	0.354285	0.00202	**
CFB	trajectory_group	3	4	0	0.166534	0.0149526	0.318116	0.023	*
CFH	trajectory_group	1	4	0	0.168275	0.00966644	0.326883	0.0312	*
CFH	trajectory_group	4	5	0	-0.211026	-0.415638	-0.00641321	0.0394	*
CFHR1	trajectory_group	4	5	0	-0.264068	-0.473542	-0.0545944	0.00537	**
CFHR2	trajectory_group	4	5	0	-0.281432	-0.544939	-0.0179242	0.0295	*
CFI	trajectory_group	1	4	0	0.143442	0.00100445	0.285879	0.0474	*
CFI	trajectory_group	1	5	0	-0.252402	-0.431216	-0.0735879	0.00115	**
CFI	trajectory_group	2	5	0	-0.324349	-0.499109	-0.149589	4.63e-06	****
CFI	trajectory_group	3	5	0	-0.34995	-0.525864	-0.174035	6.76e-07	****
CFI	trajectory_group	4	5	0	-0.395844	-0.578749	-0.212938	4.52e-08	****
CFL1	trajectory_group	1	3	0	0.211246	0.0257494	0.396742	0.0164	*
CHGA	trajectory_group	1	5	0	0.286443	0.113483	0.459402	6.59e-05	****
CHGA	trajectory_group	2	5	0	0.293251	0.124213	0.462289	2.39e-05	****
CHGA	trajectory_group	3	5	0	0.293871	0.123869	0.463873	2.6e-05	****
CHGA	trajectory_group	4	5	0	0.272791	0.095014	0.450569	0.000288	***
CHL1	trajectory_group	1	4	0	-0.146412	-0.24079	-0.0520332	0.000237	***
CHL1	trajectory_group	3	4	0	-0.0940944	-0.18608	-0.00210844	0.042	*
CLEC3B	trajectory_group	1	3	0	0.119118	0.0190205	0.219215	0.0104	*
CLEC3B	trajectory_group	1	5	0	-0.147691	-0.294119	-0.00126414	0.0469	*
CLEC3B	trajectory_group	2	5	0	-0.230869	-0.37478	-0.0869586	0.000126	***
CLEC3B	trajectory_group	3	5	0	-0.266809	-0.412243	-0.121376	6.31e-06	****
CLEC3B	trajectory_group	4	5	0	-0.230564	-0.381133	-0.0799951	0.000301	***
COL14A1	trajectory_group	1	5	0	0.408984	0.105614	0.712355	0.00229	**
COL14A1	trajectory_group	2	5	0	0.382621	0.0795616	0.68568	0.00534	**
COL14A1	trajectory_group	4	5	0	0.368029	0.0425642	0.693493	0.0176	*
COL1A1	trajectory_group	1	5	0	0.378991	0.121562	0.636419	0.000601	***
COL1A1	trajectory_group	2	5	0	0.331672	0.0879615	0.575383	0.00199	**
COL1A1	trajectory_group	3	5	0	0.286397	0.0372169	0.535577	0.015	*
COL1A1	trajectory_group	4	5	0	0.269315	0.0118868	0.526743	0.0351	*
COL1A2	trajectory_group	1	5	0	0.371418	0.0644545	0.678381	0.0087	**
COL1A2	trajectory_group	2	5	0	0.317441	0.0179358	0.616947	0.0315	*
COL3A1	trajectory_group	1	4	0	0.182433	0.0019434	0.362923	0.0461	*
COL3A1	trajectory_group	1	5	0	0.266885	0.0161671	0.517604	0.0304	*
COL3A1	trajectory_group	2	4	0	0.197148	0.0218237	0.372472	0.0185	*
COL3A1	trajectory_group	2	5	0	0.2816	0.0345744	0.528626	0.0162	*
COL3A1	trajectory_group	3	4	0	0.215299	0.0355265	0.395072	0.00974	**
COL3A1	trajectory_group	3	5	0	0.299752	0.0495489	0.549954	0.0097	**
COL4A2	trajectory_group	1	5	0	0.346548	0.186459	0.506637	4.49e-08	****
COL4A2	trajectory_group	2	5	0	0.308407	0.151924	0.46489	8.89e-07	****
COL4A2	trajectory_group	3	5	0	0.298599	0.141059	0.456138	2.66e-06	****
COL4A2	trajectory_group	4	5	0	0.222863	0.0584983	0.387227	0.00207	**
COL6A3	trajectory_group	1	4	0	0.211598	0.0380491	0.385146	0.00794	**
COL6A3	trajectory_group	1	5	0	0.492094	0.278688	0.705499	4.37e-09	****
COL6A3	trajectory_group	2	4	0	0.193075	0.0251239	0.361026	0.0149	*
COL6A3	trajectory_group	2	5	0	0.473571	0.264692	0.68245	8.38e-09	****
COL6A3	trajectory_group	3	5	0	0.411569	0.201587	0.621551	1.04e-06	****
COL6A3	trajectory_group	4	5	0	0.280496	0.060769	0.500223	0.0046	**
CP	trajectory_group	1	2	0	0.152405	0.00467425	0.300135	0.0393	*
CP	trajectory_group	1	3	0	0.173939	0.0231522	0.324727	0.0144	*
CP	trajectory_group	1	4	0	0.355251	0.195823	0.514679	1.64e-08	****
CP	trajectory_group	2	4	0	0.202847	0.0519965	0.353697	0.00233	**
CP	trajectory_group	3	4	0	0.181312	0.0274668	0.335157	0.0115	*
CPB2	trajectory_group	1	3	0	0.214607	0.0272418	0.401973	0.0155	*
CPB2	trajectory_group	1	4	0	0.378698	0.184495	0.572901	1.32e-06	****
CPB2	trajectory_group	1	5	0	0.280232	0.0293207	0.531144	0.0198	*
CPB2	trajectory_group	2	4	0	0.224813	0.0462015	0.403424	0.00552	**
CPN1	trajectory_group	1	3	0	0.339685	0.0796903	0.599679	0.00348	**
CPN1	trajectory_group	1	4	0	0.483523	0.222003	0.745043	5.7e-06	****
CPN1	trajectory_group	1	5	0	0.463616	0.141732	0.785501	0.000867	***
CPN1	trajectory_group	2	4	0	0.24641	0.0176868	0.475133	0.0274	*
CPN2	trajectory_group	1	2	0	0.306644	0.130692	0.482597	2.15e-05	****
CPN2	trajectory_group	1	3	0	0.317225	0.139426	0.495024	1.24e-05	****
CPN2	trajectory_group	1	4	0	0.610683	0.42055	0.800815	2.71e-14	****
CPN2	trajectory_group	1	5	0	0.270445	0.0327701	0.508121	0.0165	*
CPN2	trajectory_group	2	4	0	0.304039	0.121027	0.48705	6.16e-05	****
CPN2	trajectory_group	3	4	0	0.293458	0.10867	0.478245	0.000152	***
CPN2	trajectory_group	4	5	0	-0.340237	-0.583185	-0.09729	0.00129	**
CRP	trajectory_group	1	2	0	0.365881	0.0918588	0.639904	0.00257	**
CRP	trajectory_group	1	3	0	0.502827	0.22581	0.779844	8.28e-06	****
CRP	trajectory_group	1	4	0	0.972087	0.679619	1.26456	2.4e-13	****
CRP	trajectory_group	1	5	0	0.620299	0.260807	0.979791	2.74e-05	****
CRP	trajectory_group	2	4	0	0.606206	0.335754	0.876658	1.34e-08	****
CRP	trajectory_group	3	4	0	0.46926	0.195775	0.742746	3.1e-05	****
CSF1	trajectory_group	1	4	0	0.12458	0.00148012	0.247681	0.0457	*
CSF1	trajectory_group	1	5	0	0.340595	0.187418	0.493772	1.72e-08	****
CSF1	trajectory_group	2	5	0	0.248644	0.0990424	0.398246	6.1e-05	****
CSF1	trajectory_group	3	5	0	0.280069	0.129555	0.430582	4.32e-06	****
CSF1	trajectory_group	4	5	0	0.216015	0.059183	0.372847	0.00165	**
CSF1R	trajectory_group	1	2	0	-0.142707	-0.276995	-0.00841929	0.0308	*
CSF1R	trajectory_group	1	3	0	-0.173642	-0.309873	-0.0374107	0.00469	**
CSF1R	trajectory_group	1	4	0	-0.287611	-0.434881	-0.14034	1.16e-06	****
CSF1R	trajectory_group	1	5	0	-0.233461	-0.4208	-0.0461226	0.00617	**
CSF1R	trajectory_group	2	4	0	-0.144904	-0.286851	-0.00295587	0.0427	*
CSTA	trajectory_group	1	3	0	0.230106	0.0636773	0.396534	0.00158	**
CSTA	trajectory_group	1	4	0	0.239758	0.062786	0.416731	0.00211	**
CSTA	trajectory_group	1	5	0	0.352068	0.12299	0.581147	0.000284	***
CSTA	trajectory_group	2	5	0	0.23718	0.0146604	0.4597	0.03	*
CTSG	trajectory_group	1	2	0	0.341358	0.152359	0.530357	9.59e-06	****
CTSG	trajectory_group	1	3	0	0.287957	0.0972471	0.478666	0.00039	***
CTSG	trajectory_group	1	4	0	0.567865	0.371115	0.764616	0	****
CTSG	trajectory_group	1	5	0	0.718822	0.483304	0.95434	0	****
CTSG	trajectory_group	2	4	0	0.226507	0.0456686	0.407346	0.00583	**
CTSG	trajectory_group	2	5	0	0.377464	0.155066	0.599861	4.02e-05	****
CTSG	trajectory_group	3	4	0	0.279909	0.0972834	0.462534	0.0003	***
CTSG	trajectory_group	3	5	0	0.430865	0.207013	0.654718	1.84e-06	****
CUL1	trajectory_group	1	4	0	0.5892	0.117209	1.06119	0.00613	**
CUTA	trajectory_group	1	3	0	-0.162272	-0.297912	-0.0266321	0.00981	**
CUTA	trajectory_group	1	4	0	-0.294474	-0.440633	-0.148315	4.63e-07	****
CUTA	trajectory_group	1	5	0	-0.283328	-0.463638	-0.103018	0.000186	***
CUTA	trajectory_group	2	4	0	-0.259276	-0.40014	-0.118412	5.74e-06	****
CUTA	trajectory_group	2	5	0	-0.24813	-0.424176	-0.0720846	0.00118	**
DMKN	trajectory_group	1	4	0	0.203052	0.0366913	0.369413	0.00785	**
DMKN	trajectory_group	1	5	0	0.415872	0.210432	0.621312	4e-07	****
DMKN	trajectory_group	2	5	0	0.360274	0.159596	0.560952	1.07e-05	****
DMKN	trajectory_group	3	5	0	0.335975	0.134049	0.5379	5.97e-05	****
DMKN	trajectory_group	4	5	0	0.21282	0.00185429	0.423785	0.0468	*
DPEP2	trajectory_group	1	5	0	-0.156779	-0.308623	-0.00493538	0.0391	*
DPEP2	trajectory_group	2	5	0	-0.197748	-0.346751	-0.0487439	0.00279	**
ECM1	trajectory_group	2	5	0	-0.176346	-0.339079	-0.0136123	0.026	*
ECM1	trajectory_group	3	5	0	-0.181066	-0.344843	-0.017288	0.0217	*
EEF1A1	trajectory_group	1	4	0	0.624277	0.291179	0.957375	4.07e-06	****
EEF1A1	trajectory_group	1	5	0	0.794887	0.421777	1.168	9.69e-08	****
EEF1A1	trajectory_group	2	4	0	0.380917	0.113413	0.648422	0.00104	**
EEF1A1	trajectory_group	2	5	0	0.551527	0.235591	0.867462	2.27e-05	****
EEF1A1	trajectory_group	3	4	0	0.355888	0.0767471	0.635028	0.00475	**
EEF1A1	trajectory_group	3	5	0	0.526497	0.20065	0.852343	0.000116	***
EEF1A2	trajectory_group	1	4	0	0.783062	0.360023	1.2061	6.1e-06	****
EEF1A2	trajectory_group	1	5	0	0.914105	0.45359	1.37462	9.57e-07	****
EEF1A2	trajectory_group	2	4	0	0.516143	0.189231	0.843055	0.000188	***
EEF1A2	trajectory_group	2	5	0	0.647187	0.273042	1.02133	2.97e-05	****
EEF1A2	trajectory_group	3	4	0	0.513662	0.15843	0.868893	0.000838	***
EEF1A2	trajectory_group	3	5	0	0.644705	0.245578	1.04383	0.000122	***
EGFR	trajectory_group	1	3	0	-0.129206	-0.237668	-0.020743	0.0103	*
EGFR	trajectory_group	1	4	0	-0.290872	-0.411674	-0.170071	8.15e-10	****
EGFR	trajectory_group	1	5	0	-0.370852	-0.538888	-0.202817	2.4e-08	****
EGFR	trajectory_group	2	4	0	-0.209469	-0.326868	-0.0920695	1.27e-05	****
EGFR	trajectory_group	2	5	0	-0.289448	-0.455054	-0.123842	2.06e-05	****
EGFR	trajectory_group	3	4	0	-0.161667	-0.280934	-0.0424	0.00209	**
EGFR	trajectory_group	3	5	0	-0.241647	-0.408582	-0.0747111	0.000782	***
EIF4H	trajectory_group	2	4	0	0.19196	0.0107562	0.373163	0.0318	*
ELN	trajectory_group	1	4	0	0.310713	0.0434745	0.577952	0.0133	*
ELN	trajectory_group	1	5	0	0.684975	0.390369	0.979581	3.14e-09	****
ELN	trajectory_group	2	5	0	0.553392	0.272857	0.833928	9.48e-07	****
ELN	trajectory_group	3	5	0	0.448381	0.166485	0.730277	0.000153	***
ELN	trajectory_group	4	5	0	0.374262	0.085349	0.663176	0.00386	**
EMILIN2	trajectory_group	1	4	0	0.227024	0.0343101	0.419738	0.0116	*
EMILIN2	trajectory_group	1	5	0	0.674013	0.436528	0.911497	0	****
EMILIN2	trajectory_group	2	5	0	0.625056	0.393035	0.857076	3.36e-12	****
EMILIN2	trajectory_group	3	5	0	0.527045	0.293425	0.760665	1.01e-08	****
EMILIN2	trajectory_group	4	5	0	0.446989	0.203227	0.69075	6.32e-06	****
ENG	trajectory_group	1	3	0	-0.13795	-0.220939	-0.0549607	6.1e-05	****
ENG	trajectory_group	1	4	0	-0.149388	-0.23964	-0.0591365	6.67e-05	****
ENG	trajectory_group	1	5	0	-0.26149	-0.375064	-0.147916	4.66e-09	****
ENG	trajectory_group	2	5	0	-0.188853	-0.300094	-0.0776124	3.89e-05	****
ENG	trajectory_group	3	5	0	-0.12354	-0.235331	-0.0117488	0.0218	*
F2	trajectory_group	1	2	0	0.171241	0.00693787	0.335544	0.0362	*
F2	trajectory_group	1	3	0	0.187226	0.0217579	0.352694	0.0174	*
F2	trajectory_group	1	4	0	0.372198	0.198	0.546396	7.38e-08	****
F2	trajectory_group	1	5	0	0.322027	0.104195	0.53986	0.000555	***
F2	trajectory_group	2	4	0	0.200957	0.0374728	0.364441	0.00725	**
F2	trajectory_group	3	4	0	0.184972	0.0203172	0.349626	0.0187	*
F5	trajectory_group	1	2	0	0.19912	0.092079	0.306161	4.36e-06	****
F5	trajectory_group	1	3	0	0.166396	0.0581253	0.274666	0.00028	***
F5	trajectory_group	1	4	0	0.31004	0.194137	0.425944	5.31e-12	****
F5	trajectory_group	1	5	0	0.277201	0.133525	0.420876	1.63e-06	****
F5	trajectory_group	3	4	0	0.143645	0.0309196	0.25637	0.0047	**
F8	trajectory_group	1	4	0	0.171909	0.00142235	0.342396	0.047	*
F8	trajectory_group	1	5	0	0.242203	0.0441323	0.440274	0.00774	**
F8	trajectory_group	2	5	0	0.204905	0.0131157	0.396694	0.0295	*
F8	trajectory_group	3	5	0	0.213728	0.0202254	0.40723	0.0219	*
F9	trajectory_group	1	2	0	0.208467	0.0116721	0.405261	0.0317	*
F9	trajectory_group	1	3	0	0.28738	0.0898888	0.484871	0.000723	***
F9	trajectory_group	1	4	0	0.364098	0.160805	0.567391	1.18e-05	****
FABP1	trajectory_group	1	4	0	0.207482	0.0340972	0.380867	0.00978	**
FABP1	trajectory_group	1	5	0	0.344197	0.129869	0.558526	0.000123	***
FABP1	trajectory_group	2	5	0	0.248946	0.0396463	0.458246	0.0104	*
FABP1	trajectory_group	3	4	0	0.174528	0.00488226	0.344173	0.0402	*
FABP1	trajectory_group	3	5	0	0.311243	0.0999279	0.522557	0.000585	***
FAS	trajectory_group	2	4	0	0.148304	0.00688148	0.289727	0.0344	*
FAS	trajectory_group	3	4	0	0.151004	0.0075861	0.294423	0.0333	*
FETUB	trajectory_group	1	3	0	-0.145216	-0.25661	-0.0338215	0.00353	**
FETUB	trajectory_group	1	4	0	-0.369579	-0.489452	-0.249705	3.78e-13	****
FETUB	trajectory_group	1	5	0	-0.618808	-0.771907	-0.465708	3.55e-13	****
FETUB	trajectory_group	2	4	0	-0.276112	-0.391677	-0.160548	1.05e-09	****
FETUB	trajectory_group	2	5	0	-0.525342	-0.675091	-0.375592	3.72e-13	****
FETUB	trajectory_group	3	4	0	-0.224363	-0.341257	-0.107468	1.89e-06	****
FETUB	trajectory_group	3	5	0	-0.473592	-0.62437	-0.322814	3.72e-13	****
FETUB	trajectory_group	4	5	0	-0.249229	-0.406376	-0.0920827	0.000157	***
FGA	trajectory_group	1	2	0	0.13729	0.0050442	0.269535	0.0374	*
FGA	trajectory_group	1	3	0	0.212536	0.0788991	0.346172	0.000148	***
FGA	trajectory_group	1	4	0	0.363682	0.220754	0.506609	6.29e-11	****
FGA	trajectory_group	1	5	0	0.442942	0.264853	0.621031	1.8e-10	****
FGA	trajectory_group	2	4	0	0.226392	0.0886781	0.364105	7.66e-05	****
FGA	trajectory_group	2	5	0	0.305652	0.13172	0.479585	1.78e-05	****
FGA	trajectory_group	3	4	0	0.151146	0.0120961	0.290196	0.0253	*
FGA	trajectory_group	3	5	0	0.230407	0.055414	0.405399	0.00309	**
FGB	trajectory_group	1	2	0	0.202042	0.0476276	0.356456	0.00336	**
FGB	trajectory_group	1	3	0	0.253271	0.0970954	0.409446	0.000101	***
FGB	trajectory_group	1	4	0	0.401771	0.234913	0.56863	7.42e-10	****
FGB	trajectory_group	1	5	0	0.288431	0.0805985	0.496263	0.00148	**
FGB	trajectory_group	2	4	0	0.19973	0.0391208	0.360339	0.00632	**
FGFR1	trajectory_group	1	4	0	-0.20611	-0.381688	-0.0305312	0.012	*
FGFR1	trajectory_group	4	5	0	0.308673	0.0816064	0.535739	0.002	**
FGG	trajectory_group	1	2	0	0.236805	0.0528206	0.420789	0.00415	**
FGG	trajectory_group	1	3	0	0.291605	0.105668	0.477543	0.000193	***
FGG	trajectory_group	1	4	0	0.436964	0.238489	0.63544	2.46e-08	****
FGG	trajectory_group	1	5	0	0.308969	0.0617545	0.556183	0.00595	**
FGG	trajectory_group	2	4	0	0.20016	0.00881849	0.391501	0.0351	*
FLNC	trajectory_group	1	5	0	0.320391	0.0983121	0.542469	0.000828	***
FLNC	trajectory_group	2	5	0	0.291908	0.0765687	0.507247	0.0021	**
FLNC	trajectory_group	3	5	0	0.255677	0.0390929	0.472262	0.0114	*
FN1	trajectory_group	1	2	0	0.0946773	0.0254294	0.163925	0.00184	**
FN1	trajectory_group	1	3	0	0.102185	0.032389	0.171981	0.000645	***
FN1	trajectory_group	1	4	0	0.175928	0.10139	0.250467	1.71e-09	****
FN1	trajectory_group	1	5	0	0.273946	0.181205	0.366686	8.6e-14	****
FN1	trajectory_group	2	4	0	0.0812512	0.00949989	0.153002	0.0173	*
FN1	trajectory_group	2	5	0	0.179268	0.0887524	0.269784	7.7e-07	****
FN1	trajectory_group	3	4	0	0.0737433	0.00146274	0.146024	0.0429	*
FN1	trajectory_group	3	5	0	0.17176	0.0808244	0.262697	2.91e-06	****
FN1	trajectory_group	4	5	0	0.0980172	0.00339268	0.192642	0.0381	*
FSTL1	trajectory_group	1	4	0	0.121553	0.0101418	0.232964	0.0245	*
FXYD2	trajectory_group	1	4	0	0.211353	0.0516334	0.371073	0.00301	**
FXYD2	trajectory_group	2	4	0	0.16665	0.0164435	0.316856	0.0212	*
GC	trajectory_group	1	4	0	0.159559	0.0408648	0.278252	0.00233	**
GC	trajectory_group	2	5	0	-0.164604	-0.311557	-0.0176517	0.0192	*
GC	trajectory_group	3	5	0	-0.180504	-0.328398	-0.03261	0.00785	**
GC	trajectory_group	4	5	0	-0.23285	-0.386691	-0.0790087	0.000368	***
GGH	trajectory_group	1	5	0	-0.294117	-0.456228	-0.132006	8.31e-06	****
GGH	trajectory_group	2	5	0	-0.344544	-0.502712	-0.186375	3.67e-08	****
GGH	trajectory_group	3	5	0	-0.290855	-0.450317	-0.131394	7.27e-06	****
GGH	trajectory_group	4	5	0	-0.243955	-0.410038	-0.0778722	0.000613	***
GOLM2	trajectory_group	1	2	0	0.10731	0.0215589	0.193062	0.00587	**
GOLM2	trajectory_group	1	4	0	0.130379	0.0362948	0.224463	0.00152	**
GP1BA	trajectory_group	1	2	0	0.231894	0.126304	0.337485	2.7e-08	****
GP1BA	trajectory_group	1	3	0	0.194658	0.0879392	0.301378	7.21e-06	****
GP1BA	trajectory_group	1	4	0	0.359511	0.245216	0.473807	2.8e-13	****
GP1BA	trajectory_group	1	5	0	0.280942	0.138429	0.423456	8.83e-07	****
GP1BA	trajectory_group	2	4	0	0.127617	0.0174358	0.237799	0.0138	*
GP1BA	trajectory_group	3	4	0	0.164853	0.0535892	0.276116	0.00053	***
GP2	trajectory_group	1	5	0	0.638807	0.300351	0.977262	3.09e-06	****
GP2	trajectory_group	2	5	0	0.579538	0.255735	0.903342	1.19e-05	****
GP2	trajectory_group	3	5	0	0.473585	0.150024	0.797146	0.000656	***
GP2	trajectory_group	4	5	0	0.399755	0.0650668	0.734442	0.01	**
GPLD1	trajectory_group	1	3	0	0.151679	4.67243e-05	0.303311	0.0499	*
GPNMB	trajectory_group	1	3	0	-0.105695	-0.207646	-0.00374432	0.0378	*
GPNMB	trajectory_group	1	4	0	-0.241607	-0.352497	-0.130717	3.62e-08	****
GPNMB	trajectory_group	2	4	0	-0.165185	-0.272385	-0.0579854	0.000268	***
GPNMB	trajectory_group	3	4	0	-0.135912	-0.244167	-0.0276565	0.00564	**
GPNMB	trajectory_group	4	5	0	0.162436	0.0184014	0.30647	0.018	*
GPX3	trajectory_group	1	3	0	0.211659	0.0155719	0.407746	0.0269	*
GPX3	trajectory_group	1	4	0	0.37195	0.167786	0.576115	7.88e-06	****
GPX3	trajectory_group	1	5	0	0.282008	0.00851702	0.555499	0.0395	*
GPX3	trajectory_group	2	4	0	0.251658	0.0664601	0.436856	0.00203	**
GUCA2A	trajectory_group	1	5	0	0.422812	0.152547	0.693078	0.000202	***
GUCA2A	trajectory_group	2	5	0	0.450135	0.186218	0.714052	3.5e-05	****
GUCA2A	trajectory_group	3	5	0	0.45279	0.187114	0.718465	3.56e-05	****
GUCA2A	trajectory_group	4	5	0	0.380117	0.102873	0.657361	0.00177	**
H1.2	trajectory_group	1	2	0	0.30946	0.0614905	0.55743	0.00606	**
H1.2	trajectory_group	1	3	0	0.277576	0.0262222	0.52893	0.0219	*
H1.2	trajectory_group	1	4	0	0.497038	0.228716	0.76536	4.88e-06	****
H1.2	trajectory_group	1	5	0	0.600149	0.268076	0.932222	9.08e-06	****
H1.3	trajectory_group	1	2	0	0.269887	0.0126679	0.527105	0.0343	*
H1.3	trajectory_group	1	4	0	0.450698	0.172278	0.729118	0.000105	***
H1.3	trajectory_group	1	5	0	0.53478	0.18934	0.880221	0.000246	***
H1.4	trajectory_group	1	2	0	0.309597	0.0707938	0.548399	0.00378	**
H1.4	trajectory_group	1	3	0	0.278391	0.0367932	0.519989	0.0145	*
H1.4	trajectory_group	1	4	0	0.511325	0.253013	0.769638	7.83e-07	****
H1.4	trajectory_group	1	5	0	0.610515	0.291414	0.929616	2.06e-06	****
H1.4	trajectory_group	3	5	0	0.332124	0.0184265	0.645821	0.0318	*
H1.5	trajectory_group	1	2	0	0.448843	0.216967	0.680719	1.49e-06	****
H1.5	trajectory_group	1	3	0	0.456219	0.221367	0.691071	1.35e-06	****
H1.5	trajectory_group	1	4	0	0.885144	0.634672	1.13561	0	****
H1.5	trajectory_group	1	5	0	1.06413	0.753798	1.37446	0	****
H1.5	trajectory_group	2	4	0	0.436301	0.195113	0.677489	8.89e-06	****
H1.5	trajectory_group	2	5	0	0.615288	0.312398	0.918178	3.61e-07	****
H1.5	trajectory_group	3	4	0	0.428925	0.184874	0.672975	1.78e-05	****
H1.5	trajectory_group	3	5	0	0.607912	0.302738	0.913086	6.52e-07	****
H2AC1	trajectory_group	1	2	0	0.461875	0.13069	0.793061	0.00141	**
H2AC1	trajectory_group	1	4	0	0.859135	0.531436	1.18683	4.76e-10	****
H2AC1	trajectory_group	1	5	0	1.04495	0.672037	1.41787	4.55e-10	****
H2AC1	trajectory_group	2	4	0	0.397259	0.133017	0.661502	0.000426	***
H2AC1	trajectory_group	2	5	0	0.583077	0.264482	0.901673	7.19e-06	****
H2AC1	trajectory_group	3	4	0	0.529102	0.264859	0.793344	6.29e-07	****
H2AC1	trajectory_group	3	5	0	0.714919	0.396324	1.03352	1.55e-08	****
H2AC20	trajectory_group	1	2	0	0.462046	0.131012	0.79308	0.00139	**
H2AC20	trajectory_group	1	4	0	0.859301	0.531752	1.18685	4.75e-10	****
H2AC20	trajectory_group	1	5	0	1.04414	0.671395	1.41689	4.55e-10	****
H2AC20	trajectory_group	2	4	0	0.397255	0.133134	0.661377	0.000423	***
H2AC20	trajectory_group	2	5	0	0.582095	0.263644	0.900545	7.41e-06	****
H2AC20	trajectory_group	3	4	0	0.52918	0.265058	0.793301	6.18e-07	****
H2AC20	trajectory_group	3	5	0	0.714019	0.395569	1.03247	1.59e-08	****
H2AC8	trajectory_group	1	2	0	0.461869	0.130706	0.793032	0.00141	**
H2AC8	trajectory_group	1	4	0	0.85913	0.531453	1.18681	4.76e-10	****
H2AC8	trajectory_group	1	5	0	1.04483	0.67194	1.41772	4.55e-10	****
H2AC8	trajectory_group	2	4	0	0.397261	0.133037	0.661485	0.000426	***
H2AC8	trajectory_group	2	5	0	0.582962	0.264387	0.901536	7.21e-06	****
H2AC8	trajectory_group	3	4	0	0.529096	0.264872	0.793321	6.28e-07	****
H2AC8	trajectory_group	3	5	0	0.714797	0.396223	1.03337	1.55e-08	****
H2AZ1	trajectory_group	1	4	0	0.938783	0.42966	1.44791	6.57e-06	****
H2AZ1	trajectory_group	1	5	0	1.02939	0.455142	1.60365	1.3e-05	****
H2AZ1	trajectory_group	2	4	0	0.533515	0.143121	0.923909	0.00193	**
H2AZ1	trajectory_group	2	5	0	0.624126	0.151933	1.09632	0.00303	**
H2AZ1	trajectory_group	3	4	0	0.543965	0.150154	0.937775	0.00165	**
H2AZ1	trajectory_group	3	5	0	0.634576	0.159554	1.1096	0.00263	**
H2BC10	trajectory_group	1	5	0	0.539198	0.184487	0.89391	0.000365	***
H2BC10	trajectory_group	3	5	0	0.388038	0.0929292	0.683147	0.00324	**
H2BC13	trajectory_group	1	5	0	0.42083	0.0697841	0.771877	0.00974	**
H2BC13	trajectory_group	3	5	0	0.347347	0.0567082	0.637985	0.0101	*
H2BC14	trajectory_group	1	5	0	0.464568	0.111974	0.817163	0.00316	**
H2BC14	trajectory_group	3	5	0	0.397543	0.105792	0.689294	0.00201	**
H2BC18	trajectory_group	1	5	0	0.451255	0.0982794	0.80423	0.00463	**
H2BC18	trajectory_group	3	5	0	0.381301	0.0893856	0.673215	0.00354	**
H2BC3	trajectory_group	1	5	0	0.396525	0.0350114	0.758039	0.0235	*
H2BC3	trajectory_group	3	5	0	0.328958	0.0309614	0.626955	0.0221	*
H2BC5	trajectory_group	1	5	0	0.451737	0.0967747	0.806699	0.0049	**
H2BC5	trajectory_group	3	5	0	0.349794	0.0576404	0.641948	0.00987	**
H3C12	trajectory_group	1	4	0	0.741307	0.172133	1.31048	0.00369	**
H3C12	trajectory_group	1	5	0	1.02773	0.364614	1.69085	0.000264	***
H3C12	trajectory_group	2	4	0	0.500292	0.0792494	0.921334	0.0107	*
H3C12	trajectory_group	2	5	0	0.786718	0.245381	1.32806	0.000777	***
H3C12	trajectory_group	3	4	0	0.473761	0.0513149	0.896207	0.0191	*
H3C12	trajectory_group	3	5	0	0.760188	0.217758	1.30262	0.00135	**
HBA2	trajectory_group	1	3	0	0.351989	0.0808808	0.623098	0.00371	**
HBB	trajectory_group	1	2	0	0.299699	0.0275404	0.571858	0.0225	*
HBB	trajectory_group	1	3	0	0.424546	0.149524	0.699567	0.000259	***
HBB	trajectory_group	1	4	0	0.354935	0.0607932	0.649077	0.00892	**
HBD	trajectory_group	1	3	0	0.389956	0.123577	0.656334	0.000646	***
HBD	trajectory_group	1	4	0	0.293558	0.00891751	0.578199	0.0394	*
HBE1	trajectory_group	1	2	0	0.356437	0.0418273	0.671047	0.0172	*
HBE1	trajectory_group	1	3	0	0.522499	0.203637	0.841361	8.2e-05	****
HBE1	trajectory_group	1	4	0	0.523307	0.183585	0.863029	0.000269	***
HBE1	trajectory_group	1	5	0	0.785192	0.361726	1.20866	4.76e-06	****
HBE1	trajectory_group	2	5	0	0.428754	0.0162752	0.841234	0.037	*
HBG1	trajectory_group	1	2	0	0.310089	0.0127007	0.607478	0.0361	*
HBG1	trajectory_group	1	3	0	0.467957	0.166843	0.769071	0.000229	***
HBG1	trajectory_group	1	4	0	0.517716	0.197132	0.838299	0.00011	***
HBG1	trajectory_group	1	5	0	0.727484	0.326634	1.12833	8.19e-06	****
HBG1	trajectory_group	2	5	0	0.417395	0.026871	0.807919	0.0293	*
HBG2	trajectory_group	1	2	0	0.310076	0.0126869	0.607466	0.0361	*
HBG2	trajectory_group	1	3	0	0.46794	0.166826	0.769055	0.000229	***
HBG2	trajectory_group	1	4	0	0.517706	0.197122	0.83829	0.00011	***
HBG2	trajectory_group	1	5	0	0.727489	0.326637	1.12834	8.19e-06	****
HBG2	trajectory_group	2	5	0	0.417412	0.026887	0.807937	0.0293	*
HBZ	trajectory_group	1	3	0	0.321814	0.0259538	0.617674	0.0251	*
HEG1	trajectory_group	1	3	0	-0.101296	-0.190902	-0.0116897	0.0176	*
HEG1	trajectory_group	1	4	0	-0.170088	-0.265924	-0.0742522	1.41e-05	****
HEG1	trajectory_group	2	4	0	-0.106929	-0.199269	-0.0145891	0.0138	*
HLA.B	trajectory_group	1	5	0	0.337369	0.0949874	0.57975	0.00144	**
HLA.B	trajectory_group	2	5	0	0.275683	0.0444451	0.50692	0.0102	*
HLA.B	trajectory_group	3	5	0	0.352029	0.117781	0.586278	0.000425	***
HLA.C	trajectory_group	1	4	0	0.222288	0.0492964	0.395281	0.00426	**
HLA.C	trajectory_group	1	5	0	0.428153	0.224949	0.631356	1.19e-07	****
HLA.C	trajectory_group	2	5	0	0.336895	0.140891	0.532899	3.02e-05	****
HLA.C	trajectory_group	3	4	0	0.207169	0.0399881	0.374351	0.00661	**
HLA.C	trajectory_group	3	5	0	0.413034	0.214754	0.611313	1.72e-07	****
HMGN2	trajectory_group	1	3	0	0.33898	0.0132725	0.664688	0.0367	*
HMGN2	trajectory_group	1	4	0	0.444625	0.111941	0.77731	0.00258	**
HMGN2	trajectory_group	1	5	0	0.536195	0.143367	0.929023	0.00193	**
HNF4A	trajectory_group	1	3	0	0.334662	0.0119788	0.657345	0.0377	*
HNF4A	trajectory_group	1	4	0	0.61022	0.262133	0.958307	2e-05	****
HNRNPC	trajectory_group	1	2	0	0.317645	0.117105	0.518186	0.000162	***
HNRNPC	trajectory_group	1	3	0	0.262899	0.057478	0.46832	0.00447	**
HNRNPC	trajectory_group	1	4	0	0.677836	0.465285	0.890388	4.33e-13	****
HNRNPC	trajectory_group	1	5	0	0.848602	0.589091	1.10811	4.35e-13	****
HNRNPC	trajectory_group	2	4	0	0.360191	0.164208	0.556174	6.08e-06	****
HNRNPC	trajectory_group	2	5	0	0.530956	0.284833	0.777079	5.27e-08	****
HNRNPC	trajectory_group	3	4	0	0.414937	0.213963	0.615912	2.24e-07	****
HNRNPC	trajectory_group	3	5	0	0.585702	0.335586	0.835819	2.5e-09	****
HP	trajectory_group	2	5	0	-0.498956	-0.808278	-0.189634	0.000112	***
HP	trajectory_group	3	5	0	-0.434401	-0.745608	-0.123194	0.00136	**
HP	trajectory_group	4	5	0	-0.447047	-0.771048	-0.123046	0.00161	**
HPR	trajectory_group	1	5	0	-0.398123	-0.674942	-0.121304	0.000859	***
HPR	trajectory_group	2	5	0	-0.53386	-0.804219	-0.263502	8.39e-07	****
HPR	trajectory_group	3	5	0	-0.476403	-0.748409	-0.204398	1.92e-05	****
HPR	trajectory_group	4	5	0	-0.425215	-0.708403	-0.142028	0.000422	***
HPX	trajectory_group	1	4	0	-0.214599	-0.369648	-0.059551	0.00154	**
HPX	trajectory_group	1	5	0	-0.347286	-0.540478	-0.154094	1.03e-05	****
HPX	trajectory_group	2	4	0	-0.172743	-0.322135	-0.0233504	0.014	*
HPX	trajectory_group	2	5	0	-0.305429	-0.494112	-0.116746	0.000105	***
HPX	trajectory_group	3	5	0	-0.27907	-0.468902	-0.0892373	0.000603	***
HRG	trajectory_group	1	3	0	-0.258072	-0.51035	-0.00579304	0.042	*
HRG	trajectory_group	1	4	0	-0.509499	-0.779317	-0.239681	2.93e-06	****
HRG	trajectory_group	1	5	0	-1.05707	-1.39327	-0.720875	2.56e-13	****
HRG	trajectory_group	2	4	0	-0.391346	-0.651321	-0.131371	0.000404	***
HRG	trajectory_group	2	5	0	-0.938918	-1.26727	-0.610569	3.92e-13	****
HRG	trajectory_group	3	5	0	-0.799	-1.12935	-0.46865	6.13e-10	****
HRG	trajectory_group	4	5	0	-0.547572	-0.891503	-0.203641	0.000145	***
ICAM2	trajectory_group	1	3	0	-0.162761	-0.292791	-0.0327312	0.00585	**
ICAM2	trajectory_group	1	4	0	-0.249325	-0.388395	-0.110255	1.1e-05	****
ICAM2	trajectory_group	1	5	0	-0.439052	-0.61296	-0.265144	9.04e-11	****
ICAM2	trajectory_group	2	4	0	-0.157593	-0.291589	-0.0235958	0.0118	*
ICAM2	trajectory_group	2	5	0	-0.347319	-0.517198	-0.177441	2.94e-07	****
ICAM2	trajectory_group	3	5	0	-0.276291	-0.447197	-0.105385	0.000107	***
ICAM2	trajectory_group	4	5	0	-0.189727	-0.367607	-0.0118462	0.0298	*
ICAM3	trajectory_group	1	3	0	-0.144502	-0.247857	-0.0411478	0.00133	**
ICAM3	trajectory_group	1	4	0	-0.164803	-0.275994	-0.053612	0.000526	***
ICOSLG	trajectory_group	1	2	0	-0.213637	-0.348704	-0.0785693	0.000164	***
ICOSLG	trajectory_group	1	3	0	-0.228401	-0.364659	-0.0921443	5.1e-05	****
ICOSLG	trajectory_group	1	4	0	-0.418353	-0.565086	-0.271619	4.06e-13	****
ICOSLG	trajectory_group	1	5	0	-0.309091	-0.490673	-0.12751	3.66e-05	****
ICOSLG	trajectory_group	2	4	0	-0.204716	-0.346389	-0.0630424	0.000798	***
ICOSLG	trajectory_group	3	4	0	-0.189951	-0.332759	-0.0471432	0.0027	**
IGF1	trajectory_group	1	2	0	-0.152538	-0.294893	-0.0101822	0.0287	*
IGF1	trajectory_group	1	3	0	-0.23454	-0.377733	-0.0913478	8.34e-05	****
IGF1	trajectory_group	1	4	0	-0.325935	-0.485426	-0.166444	3.07e-07	****
IGF1	trajectory_group	1	5	0	-0.348902	-0.564944	-0.132861	0.000111	***
IGF1	trajectory_group	2	4	0	-0.173397	-0.328499	-0.0182952	0.0195	*
IGFBP3	trajectory_group	1	2	0	-0.276142	-0.459651	-0.0926323	0.000407	***
IGFBP3	trajectory_group	1	3	0	-0.321079	-0.506693	-0.135464	2.55e-05	****
IGFBP3	trajectory_group	1	4	0	-0.735511	-0.934452	-0.536571	2.47e-13	****
IGFBP3	trajectory_group	1	5	0	-0.829436	-1.07622	-0.582651	2.52e-13	****
IGFBP3	trajectory_group	2	4	0	-0.45937	-0.651069	-0.26767	9.12e-10	****
IGFBP3	trajectory_group	2	5	0	-0.553294	-0.794279	-0.312309	5.14e-09	****
IGFBP3	trajectory_group	3	4	0	-0.414433	-0.608149	-0.220717	6.71e-08	****
IGFBP3	trajectory_group	3	5	0	-0.508357	-0.750949	-0.265764	1.34e-07	****
IGFBP4	trajectory_group	1	5	0	0.280045	0.0945507	0.465539	0.000388	***
IGFBP4	trajectory_group	2	4	0	0.199182	0.0502152	0.348148	0.00252	**
IGFBP4	trajectory_group	2	5	0	0.33409	0.151931	0.516249	6.43e-06	****
IGFBP4	trajectory_group	3	5	0	0.236735	0.0535894	0.419881	0.00394	**
IGFBP6	trajectory_group	1	3	0	0.175924	0.0135411	0.338308	0.0261	*
IGFBP6	trajectory_group	1	4	0	0.184001	0.0118813	0.35612	0.0293	*
IGFBP6	trajectory_group	1	5	0	0.58497	0.373636	0.796303	1.14e-12	****
IGFBP6	trajectory_group	2	5	0	0.462412	0.256164	0.668661	1.31e-08	****
IGFBP6	trajectory_group	3	5	0	0.409045	0.203676	0.614414	6.63e-07	****
IGFBP6	trajectory_group	4	5	0	0.400969	0.187818	0.61412	3.29e-06	****
IGFBP7	trajectory_group	1	5	0	0.269359	0.113188	0.425531	2.73e-05	****
IGFBP7	trajectory_group	2	5	0	0.260048	0.107395	0.4127	3.6e-05	****
IGFBP7	trajectory_group	3	5	0	0.246848	0.0932471	0.400449	0.000121	***
IGFBP7	trajectory_group	4	5	0	0.203041	0.0427032	0.36338	0.00508	**
IGHA1	trajectory_group	2	5	0	-0.371768	-0.637274	-0.106261	0.0013	**
IGHA1	trajectory_group	3	5	0	-0.274058	-0.541183	-0.00693398	0.0411	*
IGHA1	trajectory_group	4	5	0	-0.417473	-0.695579	-0.139367	0.000424	***
IGHA2	trajectory_group	1	5	0	-0.357354	-0.658217	-0.0564913	0.0106	*
IGHA2	trajectory_group	2	5	0	-0.459962	-0.753716	-0.166208	0.000199	***
IGHA2	trajectory_group	3	5	0	-0.347991	-0.643662	-0.05232	0.0117	*
IGHA2	trajectory_group	4	5	0	-0.483195	-0.790684	-0.175707	0.000186	***
IGHG1	trajectory_group	1	4	0	0.22656	0.0322077	0.420912	0.0129	*
IGHG1	trajectory_group	2	5	0	-0.269018	-0.505531	-0.032505	0.0165	*
IGHG1	trajectory_group	4	5	0	-0.403048	-0.650784	-0.155311	9.46e-05	****
IGHG2	trajectory_group	1	4	0	0.271685	0.0733134	0.470056	0.0018	**
IGHG2	trajectory_group	1	5	0	-0.289591	-0.536764	-0.0424181	0.0123	*
IGHG2	trajectory_group	2	5	0	-0.443989	-0.68551	-0.202467	5.91e-06	****
IGHG2	trajectory_group	3	4	0	0.223579	0.0305895	0.416569	0.0138	*
IGHG2	trajectory_group	3	5	0	-0.337697	-0.580571	-0.0948217	0.00144	**
IGHG2	trajectory_group	4	5	0	-0.561276	-0.814135	-0.308416	1.83e-08	****
IGHG3	trajectory_group	1	4	0	0.27806	0.0855781	0.470541	0.000801	***
IGHG3	trajectory_group	2	5	0	-0.348586	-0.582822	-0.114349	0.000491	***
IGHG3	trajectory_group	3	4	0	0.234064	0.0466478	0.42148	0.00601	**
IGHG3	trajectory_group	3	5	0	-0.2671	-0.502888	-0.0313113	0.0172	*
IGHG3	trajectory_group	4	5	0	-0.501164	-0.746516	-0.255812	3.02e-07	****
IGHG4	trajectory_group	2	5	0	-0.340082	-0.615089	-0.0650751	0.00675	**
IGHG4	trajectory_group	3	5	0	-0.278132	-0.554815	-0.00144922	0.0481	*
IGHG4	trajectory_group	4	5	0	-0.459815	-0.747872	-0.171758	0.000138	***
IGHM	trajectory_group	1	3	0	0.246471	0.0267668	0.466174	0.0189	*
IGHM	trajectory_group	1	4	0	0.38621	0.152458	0.619962	6.93e-05	****
IGHM	trajectory_group	2	4	0	0.245928	0.0208509	0.471006	0.0241	*
IGHV1.24	trajectory_group	1	4	0	0.326387	0.0167512	0.636022	0.033	*
IGHV1.69D	trajectory_group	4	5	0	-0.225829	-0.446324	-0.00533367	0.0416	*
IGHV1.8	trajectory_group	1	4	0	0.197744	0.00204792	0.393441	0.0462	*
IGHV1.8	trajectory_group	2	4	0	0.189961	0.00559248	0.37433	0.0397	*
IGHV1.8	trajectory_group	3	4	0	0.192689	0.00702352	0.378355	0.0375	*
IGHV3.11	trajectory_group	1	2	0	0.172695	0.0185622	0.326827	0.0191	*
IGHV3.11	trajectory_group	1	4	0	0.337005	0.17011	0.503901	4.34e-07	****
IGHV3.11	trajectory_group	2	4	0	0.164311	0.0041554	0.324466	0.0411	*
IGHV3.11	trajectory_group	3	4	0	0.259595	0.0975742	0.421617	0.000128	***
IGHV3.20	trajectory_group	1	2	0	0.17281	0.0186774	0.326943	0.019	*
IGHV3.20	trajectory_group	1	4	0	0.337005	0.170109	0.503901	4.34e-07	****
IGHV3.20	trajectory_group	2	4	0	0.164195	0.00403871	0.324351	0.0413	*
IGHV3.20	trajectory_group	3	4	0	0.259554	0.0975327	0.421576	0.000129	***
IGHV3.21	trajectory_group	1	2	0	0.176613	0.0274429	0.325782	0.011	*
IGHV3.21	trajectory_group	1	4	0	0.331435	0.169854	0.493015	2.67e-07	****
IGHV3.21	trajectory_group	3	4	0	0.247814	0.0906224	0.405006	0.000175	***
IGHV3.23	trajectory_group	1	2	0	0.149744	0.00390334	0.295586	0.0408	*
IGHV3.23	trajectory_group	1	4	0	0.266519	0.108898	0.42414	4.23e-05	****
IGHV3.23	trajectory_group	3	4	0	0.231144	0.0777991	0.384489	0.000395	***
IGHV3.23	trajectory_group	4	5	0	-0.260389	-0.461305	-0.0594725	0.0038	**
IGHV3.30.3	trajectory_group	1	4	0	0.335215	0.152769	0.51766	6.02e-06	****
IGHV3.30.3	trajectory_group	3	4	0	0.289609	0.112492	0.466726	8.57e-05	****
IGHV3.35	trajectory_group	1	4	0	0.274332	0.0697957	0.478869	0.00241	**
IGHV3.35	trajectory_group	3	4	0	0.218534	0.0195467	0.417522	0.023	*
IGHV3.35	trajectory_group	4	5	0	-0.340296	-0.601913	-0.0786787	0.00362	**
IGHV3.43	trajectory_group	1	2	0	0.183317	0.0324604	0.334174	0.00825	**
IGHV3.43	trajectory_group	1	4	0	0.338724	0.175375	0.502072	1.89e-07	****
IGHV3.43	trajectory_group	3	4	0	0.249932	0.0913546	0.40851	0.000176	***
IGHV3.48	trajectory_group	1	2	0	0.183516	0.0271996	0.339833	0.012	*
IGHV3.48	trajectory_group	1	4	0	0.294733	0.12579	0.463676	2.1e-05	****
IGHV3.48	trajectory_group	3	4	0	0.235715	0.0713549	0.400074	0.000898	***
IGHV3.48	trajectory_group	4	5	0	-0.291593	-0.506941	-0.0762455	0.00211	**
IGHV3.49	trajectory_group	1	4	0	0.339792	0.0143293	0.665255	0.0358	*
IGHV3.49	trajectory_group	3	4	0	0.459129	0.152658	0.765601	0.000465	***
IGHV3.49	trajectory_group	3	5	0	0.413044	0.0415644	0.784523	0.0207	*
IGHV3.53	trajectory_group	1	4	0	0.332511	0.150291	0.514732	7.16e-06	****
IGHV3.53	trajectory_group	3	4	0	0.288085	0.111186	0.464984	9.3e-05	****
IGHV3.64D	trajectory_group	1	4	0	0.271293	0.0762789	0.466308	0.00143	**
IGHV3.64D	trajectory_group	2	5	0	-0.243131	-0.481347	-0.00491461	0.0428	*
IGHV3.64D	trajectory_group	3	4	0	0.217023	0.0272988	0.406747	0.0156	*
IGHV3.64D	trajectory_group	4	5	0	-0.337629	-0.587067	-0.0881912	0.00212	**
IGHV3.7	trajectory_group	1	2	0	0.185375	0.0355143	0.335236	0.00672	**
IGHV3.7	trajectory_group	1	4	0	0.278209	0.116243	0.440175	2.99e-05	****
IGHV3.7	trajectory_group	2	5	0	-0.218284	-0.415384	-0.0211829	0.0213	*
IGHV3.7	trajectory_group	3	4	0	0.211051	0.0534793	0.368623	0.00245	**
IGHV3.7	trajectory_group	4	5	0	-0.311118	-0.517572	-0.104663	0.000396	***
IGHV3.72	trajectory_group	1	4	0	0.27324	0.0756184	0.470861	0.00156	**
IGHV3.72	trajectory_group	3	4	0	0.219669	0.0274088	0.411929	0.0158	*
IGHV3.72	trajectory_group	4	5	0	-0.291283	-0.544055	-0.0385106	0.0145	*
IGHV3.73	trajectory_group	1	5	0	0.622491	0.168669	1.07631	0.00182	**
IGHV3.73	trajectory_group	2	5	0	0.636566	0.212849	1.06028	0.000443	***
IGHV3.73	trajectory_group	3	5	0	0.595497	0.166983	1.02401	0.00151	**
IGHV3.73	trajectory_group	4	5	0	0.450239	0.024207	0.876271	0.0324	*
IGHV3.74	trajectory_group	1	2	0	0.177183	0.0171722	0.337194	0.0214	*
IGHV3.74	trajectory_group	1	4	0	0.293961	0.121025	0.466897	3.77e-05	****
IGHV3.74	trajectory_group	3	4	0	0.246801	0.0785575	0.415045	0.000625	***
IGHV3.74	trajectory_group	4	5	0	-0.296847	-0.517284	-0.07641	0.00228	**
IGHV3OR15.7	trajectory_group	1	4	0	0.274327	0.0697962	0.478857	0.00241	**
IGHV3OR15.7	trajectory_group	3	4	0	0.218518	0.0195364	0.4175	0.0231	*
IGHV3OR15.7	trajectory_group	4	5	0	-0.340287	-0.601896	-0.0786775	0.00362	**
IGHV3OR16.10	trajectory_group	1	2	0	0.183317	0.0324597	0.334174	0.00825	**
IGHV3OR16.10	trajectory_group	1	4	0	0.338724	0.175375	0.502073	1.89e-07	****
IGHV3OR16.10	trajectory_group	3	4	0	0.249932	0.0913537	0.408511	0.000176	***
IGHV3OR16.8	trajectory_group	1	4	0	0.273893	0.069533	0.478252	0.00243	**
IGHV3OR16.8	trajectory_group	3	4	0	0.217731	0.0189151	0.416546	0.0236	*
IGHV3OR16.8	trajectory_group	4	5	0	-0.338671	-0.600062	-0.0772798	0.00381	**
IGHV4.30.4	trajectory_group	1	5	0	-0.516049	-0.813183	-0.218914	2.34e-05	****
IGHV4.30.4	trajectory_group	2	5	0	-0.415125	-0.705746	-0.124505	0.000958	***
IGHV4.30.4	trajectory_group	3	5	0	-0.407191	-0.700199	-0.114182	0.00145	**
IGHV4.30.4	trajectory_group	4	5	0	-0.495513	-0.79914	-0.191886	8.92e-05	****
IGHV4.31	trajectory_group	1	5	0	-0.516037	-0.813168	-0.218907	2.34e-05	****
IGHV4.31	trajectory_group	2	5	0	-0.415118	-0.705734	-0.124502	0.000958	***
IGHV4.31	trajectory_group	3	5	0	-0.407181	-0.700185	-0.114177	0.00145	**
IGHV4.31	trajectory_group	4	5	0	-0.495543	-0.799166	-0.191921	8.9e-05	****
IGHV4.34	trajectory_group	1	5	0	-0.483711	-0.774123	-0.193298	5.85e-05	****
IGHV4.34	trajectory_group	2	5	0	-0.394764	-0.67881	-0.110719	0.00145	**
IGHV4.34	trajectory_group	3	5	0	-0.3759	-0.66228	-0.0895212	0.00322	**
IGHV4.34	trajectory_group	4	5	0	-0.487779	-0.784537	-0.191022	7.71e-05	****
IGHV4.38.2	trajectory_group	1	5	0	-0.518312	-0.816393	-0.220231	2.28e-05	****
IGHV4.38.2	trajectory_group	2	5	0	-0.416254	-0.7078	-0.124707	0.000965	***
IGHV4.38.2	trajectory_group	3	5	0	-0.406979	-0.70092	-0.113037	0.00153	**
IGHV4.38.2	trajectory_group	4	5	0	-0.490331	-0.794925	-0.185737	0.000117	***
IGHV4.39	trajectory_group	1	5	0	-0.490326	-0.772983	-0.207668	2.4e-05	****
IGHV4.39	trajectory_group	2	5	0	-0.40152	-0.677981	-0.125059	0.000736	***
IGHV4.39	trajectory_group	3	5	0	-0.387265	-0.665997	-0.108533	0.00146	**
IGHV4.39	trajectory_group	4	5	0	-0.481933	-0.770766	-0.1931	5.64e-05	****
IGHV4.4	trajectory_group	3	4	0	0.291031	0.00552078	0.576541	0.0433	*
IGHV4.61	trajectory_group	1	5	0	-0.506779	-0.796291	-0.217266	1.95e-05	****
IGHV4.61	trajectory_group	2	5	0	-0.409106	-0.692271	-0.12594	0.000801	***
IGHV4.61	trajectory_group	3	5	0	-0.401135	-0.686627	-0.115643	0.00123	**
IGHV4.61	trajectory_group	4	5	0	-0.488072	-0.783911	-0.192234	7.14e-05	****
IGHV5.10.1	trajectory_group	1	4	0	0.25558	0.0456415	0.465519	0.00808	**
IGHV5.10.1	trajectory_group	3	4	0	0.210298	0.00554636	0.41505	0.0407	*
IGHV5.10.1	trajectory_group	4	5	0	-0.316596	-0.594395	-0.0387964	0.0162	*
IGHV5.51	trajectory_group	1	4	0	0.170267	0.0173983	0.323135	0.0202	*
IGHV5.51	trajectory_group	4	5	0	-0.265018	-0.465762	-0.0642731	0.00299	**
IGKC	trajectory_group	1	4	0	0.256501	0.0451744	0.467828	0.00835	**
IGKC	trajectory_group	2	5	0	-0.395026	-0.652196	-0.137856	0.000283	***
IGKC	trajectory_group	3	5	0	-0.290733	-0.54947	-0.0319957	0.0186	*
IGKC	trajectory_group	4	5	0	-0.492519	-0.761893	-0.223145	6.78e-06	****
IGKV1.12	trajectory_group	1	4	0	0.374385	0.203674	0.545096	2.9e-08	****
IGKV1.12	trajectory_group	2	4	0	0.31224	0.148436	0.476043	2.3e-06	****
IGKV1.12	trajectory_group	3	4	0	0.328208	0.162762	0.493654	7.45e-07	****
IGKV1.12	trajectory_group	4	5	0	-0.24394	-0.466469	-0.0214111	0.0234	*
IGKV1.27	trajectory_group	1	4	0	0.261813	0.125807	0.397819	1.75e-06	****
IGKV1.27	trajectory_group	2	4	0	0.14141	0.011228	0.271593	0.0254	*
IGKV1.27	trajectory_group	3	4	0	0.18322	0.0508741	0.315565	0.00154	**
IGKV1.27	trajectory_group	4	5	0	-0.249633	-0.4293	-0.0699651	0.00146	**
IGKV1.39	trajectory_group	1	4	0	0.357023	0.194365	0.51968	2.81e-08	****
IGKV1.39	trajectory_group	2	4	0	0.292294	0.136185	0.448403	3.72e-06	****
IGKV1.39	trajectory_group	3	4	0	0.308484	0.150668	0.4663	1.14e-06	****
IGKV1.39	trajectory_group	4	5	0	-0.232217	-0.444226	-0.0202076	0.0236	*
IGKV1.5	trajectory_group	1	4	0	0.23278	0.0917952	0.373765	7.06e-05	****
IGKV1.5	trajectory_group	3	4	0	0.16759	0.0310416	0.304138	0.00737	**
IGKV1.5	trajectory_group	4	5	0	-0.22777	-0.40983	-0.0457109	0.00589	**
IGKV1.8	trajectory_group	1	2	0	0.16118	0.0175713	0.304788	0.0188	*
IGKV1.8	trajectory_group	1	4	0	0.34653	0.192094	0.500966	1.27e-08	****
IGKV1.8	trajectory_group	2	4	0	0.185351	0.0371085	0.333592	0.00593	**
IGKV1.8	trajectory_group	3	4	0	0.248422	0.0982837	0.398559	6.76e-05	****
IGKV1.8	trajectory_group	4	5	0	-0.262775	-0.46812	-0.0574306	0.00447	**
IGKV1D.13	trajectory_group	1	2	0	0.162001	0.0268188	0.297184	0.00963	**
IGKV1D.13	trajectory_group	1	4	0	0.280118	0.133583	0.426653	2.13e-06	****
IGKV1D.13	trajectory_group	3	4	0	0.174778	0.0330276	0.316528	0.00699	**
IGKV1D.13	trajectory_group	4	5	0	-0.221069	-0.409533	-0.0326046	0.0121	*
IGKV1D.33	trajectory_group	1	4	0	0.224605	0.02241	0.426799	0.0207	*
IGKV1D.33	trajectory_group	3	4	0	0.208782	0.0120919	0.405471	0.0311	*
IGKV1D.8	trajectory_group	1	2	0	0.148671	0.00419413	0.293147	0.0401	*
IGKV1D.8	trajectory_group	1	4	0	0.336355	0.18107	0.49164	4.51e-08	****
IGKV1D.8	trajectory_group	2	4	0	0.187684	0.0391466	0.336222	0.00523	**
IGKV1D.8	trajectory_group	3	4	0	0.258383	0.107802	0.408964	3.09e-05	****
IGKV1D.8	trajectory_group	4	5	0	-0.262791	-0.468545	-0.0570366	0.00458	**
IGKV2.24	trajectory_group	1	2	0	0.18436	0.0108031	0.357916	0.0309	*
IGKV2.24	trajectory_group	1	4	0	0.300116	0.115127	0.485105	0.000103	***
IGKV2.28	trajectory_group	1	2	0	0.210183	0.0203042	0.400063	0.0214	*
IGKV2.28	trajectory_group	1	4	0	0.391816	0.186849	0.596782	2.11e-06	****
IGKV2.28	trajectory_group	2	5	0	-0.308247	-0.557064	-0.0594293	0.00661	**
IGKV2.28	trajectory_group	3	4	0	0.281177	0.0812508	0.481102	0.00122	**
IGKV2.28	trajectory_group	4	5	0	-0.489879	-0.750392	-0.229366	3.29e-06	****
IGKV2.29	trajectory_group	1	2	0	0.236649	0.0426061	0.430691	0.00792	**
IGKV2.29	trajectory_group	1	4	0	0.415529	0.205742	0.625316	7.73e-07	****
IGKV2.29	trajectory_group	2	5	0	-0.327194	-0.587333	-0.0670551	0.00552	**
IGKV2.29	trajectory_group	3	4	0	0.297351	0.0929467	0.501755	0.000717	***
IGKV2.29	trajectory_group	4	5	0	-0.506074	-0.778159	-0.23399	4.4e-06	****
IGKV2.30	trajectory_group	1	2	0	0.232217	0.0361789	0.428254	0.0109	*
IGKV2.30	trajectory_group	1	4	0	0.413763	0.201633	0.625893	1.21e-06	****
IGKV2.30	trajectory_group	2	5	0	-0.335307	-0.597132	-0.0734827	0.00442	**
IGKV2.30	trajectory_group	3	4	0	0.290772	0.0835331	0.498011	0.00126	**
IGKV2.30	trajectory_group	4	5	0	-0.516854	-0.790935	-0.242773	3.06e-06	****
IGKV2.40	trajectory_group	1	2	0	0.21394	0.0222262	0.405654	0.0199	*
IGKV2.40	trajectory_group	1	4	0	0.394114	0.187203	0.601024	2.33e-06	****
IGKV2.40	trajectory_group	2	5	0	-0.304445	-0.555361	-0.0535296	0.00839	**
IGKV2.40	trajectory_group	3	4	0	0.279891	0.0782795	0.481503	0.00148	**
IGKV2.40	trajectory_group	4	5	0	-0.484619	-0.747329	-0.221909	5.43e-06	****
IGKV2D.24	trajectory_group	1	2	0	0.184359	0.0108028	0.357916	0.0309	*
IGKV2D.24	trajectory_group	1	4	0	0.300116	0.115126	0.485105	0.000103	***
IGKV2D.29	trajectory_group	1	2	0	0.236634	0.0425819	0.430685	0.00793	**
IGKV2D.29	trajectory_group	1	4	0	0.415516	0.20572	0.625313	7.75e-07	****
IGKV2D.29	trajectory_group	2	5	0	-0.327075	-0.587226	-0.0669233	0.00555	**
IGKV2D.29	trajectory_group	3	4	0	0.297352	0.0929382	0.501766	0.000718	***
IGKV2D.29	trajectory_group	4	5	0	-0.505957	-0.778055	-0.233859	4.43e-06	****
IGKV3.11	trajectory_group	1	3	0	0.191432	0.0145655	0.368299	0.0263	*
IGKV3.11	trajectory_group	1	4	0	0.376173	0.194711	0.557634	1.95e-07	****
IGKV3.11	trajectory_group	1	5	0	0.384222	0.153853	0.614592	5.81e-05	****
IGKV3.11	trajectory_group	2	4	0	0.230892	0.0639815	0.397803	0.00157	**
IGKV3.11	trajectory_group	2	5	0	0.238942	0.0198507	0.458033	0.0246	*
IGKV3.11	trajectory_group	3	4	0	0.184741	0.0135444	0.355937	0.027	*
IGKV3.20	trajectory_group	1	2	0	0.188848	0.00834283	0.369352	0.0351	*
IGKV3.20	trajectory_group	1	4	0	0.455965	0.260378	0.651551	2.83e-09	****
IGKV3.20	trajectory_group	2	4	0	0.267117	0.0785267	0.455707	0.00109	**
IGKV3.20	trajectory_group	3	4	0	0.276785	0.0865121	0.467057	0.000717	***
IGKV3.20	trajectory_group	4	5	0	-0.330399	-0.58218	-0.0786192	0.00323	**
IGKV3.7	trajectory_group	1	3	0	0.285432	0.0492473	0.521616	0.00877	**
IGKV3.7	trajectory_group	1	4	0	0.565979	0.313257	0.8187	1.33e-08	****
IGKV3.7	trajectory_group	1	5	0	0.510965	0.189761	0.832168	0.000147	***
IGKV3.7	trajectory_group	2	4	0	0.365029	0.122373	0.607686	0.000409	***
IGKV3.7	trajectory_group	3	4	0	0.280547	0.035514	0.525579	0.0155	*
IGKV3D.15	trajectory_group	1	4	0	0.273076	0.0858706	0.460281	0.000694	***
IGKV3D.15	trajectory_group	3	4	0	0.193787	0.0159911	0.371582	0.0247	*
IGKV3D.15	trajectory_group	4	5	0	-0.279841	-0.521283	-0.038399	0.0137	*
IGKV3D.20	trajectory_group	1	3	0	0.22278	0.0225709	0.422989	0.0204	*
IGKV3D.20	trajectory_group	1	4	0	0.453573	0.240694	0.666452	7.77e-08	****
IGKV3D.20	trajectory_group	2	4	0	0.266237	0.061496	0.470977	0.00364	**
IGKV3D.20	trajectory_group	3	4	0	0.230793	0.0225821	0.439004	0.0212	*
IGKV3D.20	trajectory_group	4	5	0	-0.367034	-0.64555	-0.0885181	0.00306	**
IGKV4.1	trajectory_group	1	5	0	-0.433488	-0.706742	-0.160233	0.000156	***
IGKV4.1	trajectory_group	2	5	0	-0.451329	-0.718795	-0.183863	4.43e-05	****
IGKV4.1	trajectory_group	3	5	0	-0.348595	-0.617665	-0.0795257	0.00382	**
IGKV4.1	trajectory_group	4	5	0	-0.436732	-0.716104	-0.15736	0.000205	***
IGLC2	trajectory_group	1	5	0	-0.285251	-0.519153	-0.0513488	0.00792	**
IGLC2	trajectory_group	2	5	0	-0.354529	-0.582972	-0.126086	0.000235	***
IGLC2	trajectory_group	4	5	0	-0.338282	-0.577566	-0.0989988	0.00112	**
IGLC3	trajectory_group	1	5	0	-0.28525	-0.519182	-0.0513183	0.00793	**
IGLC3	trajectory_group	2	5	0	-0.354605	-0.583077	-0.126133	0.000234	***
IGLC3	trajectory_group	4	5	0	-0.338356	-0.57767	-0.0990423	0.00112	**
IGLC7	trajectory_group	1	5	0	-0.397345	-0.671956	-0.122734	0.00078	***
IGLC7	trajectory_group	2	5	0	-0.468707	-0.736909	-0.200506	2.02e-05	****
IGLC7	trajectory_group	3	5	0	-0.315754	-0.585589	-0.0459177	0.0124	*
IGLC7	trajectory_group	4	5	0	-0.390572	-0.671501	-0.109643	0.00144	**
IGLL5	trajectory_group	1	5	0	-0.40695	-0.64046	-0.173439	2.15e-05	****
IGLL5	trajectory_group	2	5	0	-0.51584	-0.743901	-0.28778	9.11e-09	****
IGLL5	trajectory_group	3	5	0	-0.35214	-0.58159	-0.122689	0.000287	***
IGLL5	trajectory_group	4	5	0	-0.408584	-0.647467	-0.169702	3.29e-05	****
IGLV1.47	trajectory_group	1	4	0	0.254924	0.110528	0.39932	1.6e-05	****
IGLV1.47	trajectory_group	2	4	0	0.179581	0.0411222	0.31804	0.00376	**
IGLV1.47	trajectory_group	3	4	0	0.169122	0.0291799	0.309064	0.00877	**
IGLV1.47	trajectory_group	4	5	0	-0.201002	-0.38748	-0.0145234	0.0272	*
IGLV1.51	trajectory_group	3	4	0	0.184073	0.0212316	0.346914	0.0176	*
IGLV1.51	trajectory_group	4	5	0	-0.27952	-0.498653	-0.0603872	0.00465	**
IGLV3.1	trajectory_group	2	4	0	0.205213	0.00455999	0.405867	0.0421	*
IGLV3.1	trajectory_group	4	5	0	-0.32932	-0.615999	-0.0426422	0.015	*
IGLV3.10	trajectory_group	1	4	0	0.241768	0.0703811	0.413155	0.00116	**
IGLV3.10	trajectory_group	2	4	0	0.206039	0.0407574	0.371321	0.00615	**
IGLV3.10	trajectory_group	4	5	0	-0.332022	-0.564845	-0.0991994	0.000986	***
IGLV3.12	trajectory_group	2	4	0	0.202513	0.000809707	0.404217	0.0485	*
IGLV3.12	trajectory_group	4	5	0	-0.324628	-0.61251	-0.0367465	0.018	*
IGLV3.19	trajectory_group	4	5	0	-0.361551	-0.667976	-0.0551253	0.0114	*
IGLV3.21	trajectory_group	4	5	0	-0.257015	-0.488709	-0.0253215	0.021	*
IGLV3.25	trajectory_group	2	5	0	-0.219766	-0.437594	-0.00193743	0.0468	*
IGLV3.25	trajectory_group	3	5	0	-0.223545	-0.443204	-0.00388479	0.0438	*
IGLV3.25	trajectory_group	4	5	0	-0.344448	-0.571671	-0.117226	0.000359	***
IGLV3.27	trajectory_group	4	5	0	-0.285253	-0.533403	-0.0371035	0.0149	*
IGLV3.9	trajectory_group	4	5	0	-0.264732	-0.499581	-0.0298826	0.018	*
IGLV7.46	trajectory_group	1	4	0	0.197038	0.00494713	0.389129	0.0412	*
IL18BP	trajectory_group	1	5	0	0.176464	0.013171	0.339756	0.0266	*
IL1RAP	trajectory_group	1	4	0	-0.242431	-0.372709	-0.112152	4.34e-06	****
IL1RAP	trajectory_group	1	5	0	-0.348018	-0.515168	-0.180867	1.66e-07	****
IL1RAP	trajectory_group	2	4	0	-0.132767	-0.258391	-0.00714165	0.0323	*
IL1RAP	trajectory_group	2	5	0	-0.238353	-0.401903	-0.0748039	0.000696	***
IL1RAP	trajectory_group	3	5	0	-0.23218	-0.397003	-0.0673569	0.00119	**
IL1RL1	trajectory_group	1	4	0	0.599632	0.398331	0.800934	0	****
IL1RL1	trajectory_group	1	5	0	0.783762	0.542825	1.0247	0	****
IL1RL1	trajectory_group	2	4	0	0.45203	0.27308	0.63098	0	****
IL1RL1	trajectory_group	2	5	0	0.63616	0.413558	0.858761	0	****
IL1RL1	trajectory_group	3	4	0	0.41742	0.23869	0.59615	0	****
IL1RL1	trajectory_group	3	5	0	0.60155	0.379125	0.823974	0	****
INHBE	trajectory_group	1	4	0	0.359121	0.00774737	0.710494	0.0424	*
INPP5D	trajectory_group	1	5	0	-0.42449	-0.692243	-0.156738	0.000161	***
INPP5D	trajectory_group	2	5	0	-0.382981	-0.648335	-0.117628	0.000823	***
INPP5D	trajectory_group	3	5	0	-0.40234	-0.668596	-0.136084	0.000385	***
INPP5D	trajectory_group	4	5	0	-0.308982	-0.585005	-0.0329592	0.0193	*
IQCJ.SCHIP1	trajectory_group	1	5	0	-0.761812	-1.48275	-0.0408717	0.0324	*
ITIH1	trajectory_group	1	2	0	0.181913	0.024592	0.339234	0.014	*
ITIH1	trajectory_group	1	3	0	0.299663	0.139533	0.459793	3.83e-06	****
ITIH1	trajectory_group	1	4	0	0.448687	0.279031	0.618343	1.09e-11	****
ITIH1	trajectory_group	1	5	0	0.316449	0.0938508	0.539047	0.00104	**
ITIH1	trajectory_group	2	4	0	0.266774	0.107607	0.42594	5.19e-05	****
ITIH3	trajectory_group	1	4	0	0.35964	0.11931	0.599971	0.000457	***
ITIH3	trajectory_group	2	4	0	0.25015	0.041373	0.458928	0.00969	**
ITIH3	trajectory_group	3	4	0	0.220634	0.0113273	0.429941	0.033	*
ITIH4	trajectory_group	1	2	0	0.181251	0.0162537	0.346248	0.023	*
ITIH4	trajectory_group	1	3	0	0.241188	0.0742943	0.408082	0.000797	***
ITIH4	trajectory_group	1	4	0	0.536268	0.357798	0.714739	3.5e-13	****
ITIH4	trajectory_group	1	5	0	0.330998	0.110141	0.551855	0.000436	***
ITIH4	trajectory_group	2	4	0	0.355017	0.184066	0.525969	1.8e-07	****
ITIH4	trajectory_group	3	4	0	0.29508	0.122298	0.467863	3.41e-05	****
JCHAIN	trajectory_group	1	4	0	0.36421	0.160911	0.567509	1.13e-05	****
JCHAIN	trajectory_group	2	4	0	0.215394	0.0191144	0.411674	0.0232	*
JCHAIN	trajectory_group	3	4	0	0.222483	0.0240812	0.420886	0.019	*
JPT1	trajectory_group	1	4	0	0.243967	0.0380023	0.449932	0.011	*
JPT1	trajectory_group	1	5	0	0.3853	0.14278	0.627821	0.000156	***
JPT1	trajectory_group	2	5	0	0.290095	0.0661202	0.51407	0.00387	**
JPT1	trajectory_group	3	5	0	0.234334	0.00826633	0.460402	0.0379	*
KIT	trajectory_group	1	2	0	-0.111117	-0.219664	-0.0025705	0.0418	*
KIT	trajectory_group	1	3	0	-0.204386	-0.314346	-0.0944255	4.5e-06	****
KIT	trajectory_group	1	4	0	-0.325209	-0.447516	-0.202902	7.93e-12	****
KIT	trajectory_group	1	5	0	-0.402096	-0.559194	-0.244998	4.99e-11	****
KIT	trajectory_group	2	4	0	-0.214091	-0.33254	-0.0956425	9.12e-06	****
KIT	trajectory_group	2	5	0	-0.290978	-0.445091	-0.136865	2.98e-06	****
KIT	trajectory_group	3	4	0	-0.120823	-0.240568	-0.00107755	0.0467	*
KIT	trajectory_group	3	5	0	-0.19771	-0.352822	-0.0425982	0.00469	**
KNG1	trajectory_group	1	4	0	-0.19592	-0.331045	-0.0607956	0.000755	***
KNG1	trajectory_group	1	5	0	-0.46488	-0.633247	-0.296513	1.22e-12	****
KNG1	trajectory_group	2	4	0	-0.143498	-0.273694	-0.0133024	0.0223	*
KNG1	trajectory_group	2	5	0	-0.412458	-0.576895	-0.24802	1.22e-10	****
KNG1	trajectory_group	3	5	0	-0.380473	-0.545913	-0.215034	4.81e-09	****
KNG1	trajectory_group	4	5	0	-0.268959	-0.4412	-0.0967188	0.000209	***
KRTDAP	trajectory_group	1	4	0	-0.281273	-0.42275	-0.139796	7.12e-07	****
KRTDAP	trajectory_group	1	5	0	-0.232301	-0.408915	-0.0556867	0.00315	**
KRTDAP	trajectory_group	2	4	0	-0.219276	-0.357685	-0.0808657	0.000161	***
KRTDAP	trajectory_group	3	4	0	-0.182581	-0.322705	-0.0424575	0.00356	**
LAMP1	trajectory_group	1	2	0	-0.121319	-0.22855	-0.0140879	0.0174	*
LAMP1	trajectory_group	1	3	0	-0.183656	-0.292138	-0.0751739	4.12e-05	****
LAMP1	trajectory_group	1	4	0	-0.286388	-0.40299	-0.169787	3.18e-10	****
LAMP1	trajectory_group	1	5	0	-0.48091	-0.628196	-0.333624	3.74e-13	****
LAMP1	trajectory_group	2	4	0	-0.165069	-0.277496	-0.0526431	0.000616	***
LAMP1	trajectory_group	2	5	0	-0.359591	-0.503594	-0.215587	1.52e-10	****
LAMP1	trajectory_group	3	5	0	-0.297254	-0.442191	-0.152317	2.68e-07	****
LAMP1	trajectory_group	4	5	0	-0.194521	-0.345632	-0.0434109	0.00414	**
LAMP2	trajectory_group	1	2	0	-0.217182	-0.375633	-0.0587307	0.00178	**
LAMP2	trajectory_group	1	3	0	-0.290024	-0.450304	-0.129744	8.8e-06	****
LAMP2	trajectory_group	1	4	0	-0.46213	-0.633525	-0.290735	3.79e-12	****
LAMP2	trajectory_group	1	5	0	-0.789249	-1.0037	-0.574795	2.79e-13	****
LAMP2	trajectory_group	2	4	0	-0.244948	-0.410216	-0.0796802	0.000527	***
LAMP2	trajectory_group	2	5	0	-0.572067	-0.781656	-0.362478	2.1e-12	****
LAMP2	trajectory_group	3	4	0	-0.172106	-0.339127	-0.00508394	0.0397	*
LAMP2	trajectory_group	3	5	0	-0.499225	-0.710199	-0.28825	1.54e-09	****
LAMP2	trajectory_group	4	5	0	-0.327119	-0.546657	-0.107581	0.000481	***
LBP	trajectory_group	1	3	0	0.295465	0.0740299	0.516901	0.0026	**
LBP	trajectory_group	1	4	0	0.538807	0.305036	0.772578	4.82e-09	****
LBP	trajectory_group	1	5	0	0.340839	0.0433573	0.638321	0.0154	*
LBP	trajectory_group	2	4	0	0.37205	0.158729	0.585371	2.17e-05	****
LBP	trajectory_group	3	4	0	0.243341	0.0270255	0.459657	0.0184	*
LCN2	trajectory_group	1	4	0	0.22927	0.0752258	0.383315	0.000491	***
LCN2	trajectory_group	1	5	0	0.475628	0.283687	0.667569	2.12e-10	****
LCN2	trajectory_group	2	5	0	0.394371	0.20691	0.581832	1.18e-07	****
LCN2	trajectory_group	3	5	0	0.366402	0.177799	0.555005	1.34e-06	****
LCN2	trajectory_group	4	5	0	0.246358	0.0500008	0.442715	0.00568	**
LCP1	trajectory_group	1	3	0	-0.224265	-0.419714	-0.0288159	0.0152	*
LCP1	trajectory_group	1	4	0	-0.345018	-0.554705	-0.135332	7.56e-05	****
LCP1	trajectory_group	1	5	0	-0.460803	-0.725722	-0.195884	2.27e-05	****
LCP1	trajectory_group	2	5	0	-0.296847	-0.555428	-0.0382667	0.0151	*
LGALS3BP	trajectory_group	1	2	0	0.162604	0.0147945	0.310414	0.0227	*
LGALS3BP	trajectory_group	1	4	0	0.313545	0.153385	0.473704	1.08e-06	****
LGALS3BP	trajectory_group	1	5	0	0.202297	0.00153695	0.403058	0.0472	*
LGALS3BP	trajectory_group	3	4	0	0.18142	0.0255508	0.337289	0.0131	*
LILRA3	trajectory_group	1	2	0	0.160404	0.00411714	0.316692	0.041	*
LILRA3	trajectory_group	2	4	0	-0.181351	-0.348836	-0.0138651	0.0262	*
LOX	trajectory_group	1	4	0	0.165619	0.00450304	0.326735	0.0405	*
LOX	trajectory_group	1	5	0	0.560902	0.360181	0.761622	4.72e-14	****
LOX	trajectory_group	2	5	0	0.531291	0.334694	0.727888	2.7e-12	****
LOX	trajectory_group	3	5	0	0.453831	0.255982	0.651679	5.37e-09	****
LOX	trajectory_group	4	5	0	0.395283	0.189369	0.601196	1.88e-06	****
LRG1	trajectory_group	1	2	0	0.374459	0.169392	0.579526	7e-06	****
LRG1	trajectory_group	1	3	0	0.37221	0.164991	0.579429	1.05e-05	****
LRG1	trajectory_group	1	4	0	0.7419	0.520307	0.963494	0	****
LRG1	trajectory_group	1	5	0	0.666926	0.390917	0.942935	6.39e-10	****
LRG1	trajectory_group	2	4	0	0.367441	0.154147	0.580736	2.8e-05	****
LRG1	trajectory_group	2	5	0	0.292467	0.0230759	0.561858	0.0256	*
LRG1	trajectory_group	3	4	0	0.369691	0.154327	0.585054	3.03e-05	****
LRG1	trajectory_group	3	5	0	0.294716	0.0236836	0.565749	0.0252	*
LSAMP	trajectory_group	1	2	0	-0.134221	-0.226835	-0.0416064	0.000762	***
LSAMP	trajectory_group	1	3	0	-0.132668	-0.226468	-0.0388677	0.00112	**
LSAMP	trajectory_group	1	4	0	-0.214509	-0.315664	-0.113353	9.11e-08	****
LSAMP	trajectory_group	1	5	0	-0.199507	-0.327326	-0.0716878	0.000211	***
LSR	trajectory_group	1	5	0	0.386369	0.0566732	0.716064	0.0124	*
LSR	trajectory_group	2	5	0	0.47682	0.158891	0.794749	0.000457	***
LTBP1	trajectory_group	1	5	0	0.250727	0.088596	0.412857	0.000251	***
LTBP1	trajectory_group	2	5	0	0.220894	0.0625674	0.37922	0.00137	**
LTBP1	trajectory_group	3	5	0	0.174028	0.0148178	0.333239	0.0241	*
LTBP1	trajectory_group	4	5	0	0.171361	0.00517898	0.337543	0.0395	*
LTBP2	trajectory_group	1	4	0	0.287184	0.0690546	0.505314	0.0031	**
LTBP2	trajectory_group	1	5	0	0.874714	0.606033	1.1434	0	****
LTBP2	trajectory_group	2	4	0	0.250136	0.0418696	0.458402	0.00939	**
LTBP2	trajectory_group	2	5	0	0.837666	0.576929	1.0984	0	****
LTBP2	trajectory_group	3	5	0	0.703709	0.44133	0.966088	4.48e-12	****
LTBP2	trajectory_group	4	5	0	0.58753	0.313939	0.861121	5.93e-08	****
LUM	trajectory_group	1	5	0	0.198148	0.024066	0.372231	0.0164	*
MAN1A1	trajectory_group	1	4	0	0.261098	0.0051832	0.517012	0.0429	*
MAN1A1	trajectory_group	1	5	0	0.39449	0.106714	0.682266	0.00181	**
MAN1A1	trajectory_group	2	5	0	0.341303	0.0722593	0.610346	0.00503	**
MAP1B	trajectory_group	1	2	0	-0.240071	-0.466547	-0.0135944	0.0315	*
MAP1B	trajectory_group	1	4	0	-0.423019	-0.689858	-0.15618	0.000168	***
MAP1B	trajectory_group	1	5	0	-0.650158	-1.04605	-0.254261	8.45e-05	****
MAP1B	trajectory_group	2	5	0	-0.410087	-0.803425	-0.0167488	0.0362	*
MAP1B	trajectory_group	3	5	0	-0.471999	-0.864869	-0.0791287	0.00947	**
MAP2	trajectory_group	1	4	0	-0.699952	-1.15909	-0.240818	0.00035	***
MAP2	trajectory_group	1	5	0	-0.880025	-1.48476	-0.275293	0.000756	***
MAPK1IP1L	trajectory_group	1	4	0	0.286419	0.0750281	0.497811	0.00212	**
MAPK1IP1L	trajectory_group	1	5	0	0.330292	0.0861466	0.574437	0.00217	**
MARCKS	trajectory_group	1	2	0	0.204426	0.0648637	0.343989	0.00064	***
MARCKS	trajectory_group	1	4	0	0.324555	0.172653	0.476458	7.03e-08	****
MARCKS	trajectory_group	1	5	0	0.318901	0.131104	0.506699	3.86e-05	****
MARCKS	trajectory_group	2	3	0	-0.138145	-0.272751	-0.00353941	0.041	*
MARCKS	trajectory_group	3	4	0	0.258274	0.110913	0.405636	1.89e-05	****
MARCKS	trajectory_group	3	5	0	0.25262	0.0684763	0.436764	0.00175	**
MBL2	trajectory_group	1	4	0	0.258556	0.0900694	0.427043	0.000293	***
MBL2	trajectory_group	2	4	0	0.17595	0.0151131	0.336787	0.0239	*
MENT	trajectory_group	1	2	0	-0.194437	-0.314085	-0.0747892	9.76e-05	****
MENT	trajectory_group	1	3	0	-0.179617	-0.300428	-0.0588064	0.000502	***
MENT	trajectory_group	1	4	0	-0.29882	-0.432628	-0.165012	1.52e-08	****
MENT	trajectory_group	1	5	0	-0.435452	-0.616683	-0.25422	8.52e-10	****
MENT	trajectory_group	2	5	0	-0.241015	-0.419605	-0.0624241	0.00222	**
MENT	trajectory_group	3	5	0	-0.255835	-0.435206	-0.076463	0.000983	***
MEPE	trajectory_group	1	5	0	0.20111	0.0179191	0.384302	0.0231	*
MEPE	trajectory_group	2	5	0	0.205755	0.026767	0.384744	0.0149	*
MERTK	trajectory_group	2	5	0	-0.149782	-0.288407	-0.0111569	0.0267	*
MGP	trajectory_group	1	4	0	0.261421	0.0802553	0.442587	0.000817	***
MGP	trajectory_group	1	5	0	0.608141	0.388392	0.827891	3.79e-13	****
MGP	trajectory_group	2	5	0	0.508543	0.29479	0.722295	1.27e-09	****
MGP	trajectory_group	3	5	0	0.505594	0.290977	0.720211	1.9e-09	****
MGP	trajectory_group	4	5	0	0.34672	0.122198	0.571242	0.000258	***
MMP14	trajectory_group	1	2	0	0.140312	0.0118919	0.268733	0.0241	*
MMP14	trajectory_group	1	3	0	0.170473	0.0406904	0.300255	0.00319	**
MMP14	trajectory_group	1	4	0	0.42552	0.286032	0.565008	0	****
MMP14	trajectory_group	1	5	0	0.701613	0.529478	0.873747	0	****
MMP14	trajectory_group	2	4	0	0.285207	0.150953	0.419462	8.53e-08	****
MMP14	trajectory_group	2	5	0	0.5613	0.393379	0.729222	0	****
MMP14	trajectory_group	3	4	0	0.255047	0.11949	0.390604	3.24e-06	****
MMP14	trajectory_group	3	5	0	0.53114	0.362175	0.700105	0	****
MMP14	trajectory_group	4	5	0	0.276093	0.0995636	0.452622	0.000203	***
MMP2	trajectory_group	1	4	0	0.414768	0.223379	0.606157	4.58e-08	****
MMP2	trajectory_group	1	5	0	0.7073	0.483455	0.931145	5.51e-13	****
MMP2	trajectory_group	2	4	0	0.287505	0.105957	0.469053	0.000163	***
MMP2	trajectory_group	2	5	0	0.580036	0.364545	0.795528	5.03e-12	****
MMP2	trajectory_group	3	4	0	0.304388	0.121292	0.487484	6.19e-05	****
MMP2	trajectory_group	3	5	0	0.59692	0.380122	0.813717	1.9e-12	****
MMP2	trajectory_group	4	5	0	0.292532	0.066942	0.518121	0.00379	**
MMRN1	trajectory_group	1	4	0	0.203692	0.0802221	0.327162	7.12e-05	****
MMRN1	trajectory_group	1	5	0	0.319294	0.165657	0.472931	1.75e-07	****
MMRN1	trajectory_group	2	5	0	0.22734	0.0772887	0.377391	0.000361	***
MMRN1	trajectory_group	3	4	0	0.120304	7.45688e-05	0.240534	0.0498	*
MMRN1	trajectory_group	3	5	0	0.235906	0.0848608	0.386951	0.000209	***
MMRN2	trajectory_group	1	3	0	-0.124941	-0.227468	-0.0224142	0.00799	**
MMRN2	trajectory_group	1	4	0	-0.196762	-0.306417	-0.0871069	1.08e-05	****
MMRN2	trajectory_group	1	5	0	-0.277801	-0.414432	-0.141169	3.49e-07	****
MMRN2	trajectory_group	2	4	0	-0.133986	-0.239641	-0.028331	0.00499	**
MMRN2	trajectory_group	2	5	0	-0.215025	-0.348467	-0.0815823	0.000115	***
MMRN2	trajectory_group	3	5	0	-0.15286	-0.287115	-0.0186042	0.0164	*
MUC1	trajectory_group	1	4	0	0.536375	0.0733049	0.999445	0.0142	*
MUC1	trajectory_group	1	5	0	0.858713	0.358826	1.3586	4.07e-05	****
MUC1	trajectory_group	2	4	0	0.604226	0.175177	1.03328	0.00133	**
MUC1	trajectory_group	2	5	0	0.926565	0.458017	1.39511	1.44e-06	****
MUC1	trajectory_group	3	5	0	0.652624	0.161788	1.14346	0.00293	**
MYH13	trajectory_group	1	3	0	0.298866	0.000548871	0.597183	0.0493	*
MYH13	trajectory_group	2	3	0	0.329829	0.0471954	0.612463	0.0128	*
MYH7	trajectory_group	1	5	0	0.430171	0.0530089	0.807333	0.0161	*
MYH7	trajectory_group	2	5	0	0.406471	0.0534889	0.759453	0.0147	*
MYOZ1	trajectory_group	1	4	0	0.305268	0.012057	0.598478	0.0366	*
MYOZ1	trajectory_group	1	5	0	0.459014	0.109107	0.808922	0.00329	**
NCAM1	trajectory_group	1	5	0	-0.12962	-0.2496	-0.00963907	0.0267	*
NECTIN1	trajectory_group	1	3	0	-0.11042	-0.202447	-0.0183943	0.0095	**
NECTIN1	trajectory_group	1	4	0	-0.135261	-0.238153	-0.0323689	0.00316	**
NECTIN1	trajectory_group	1	5	0	-0.179842	-0.307429	-0.0522547	0.00118	**
NEGR1	trajectory_group	1	4	0	-0.122073	-0.23531	-0.00883662	0.0272	*
NPC2	trajectory_group	1	4	0	0.114956	0.0146502	0.215261	0.0154	*
NPM1	trajectory_group	1	2	0	0.250231	0.0156182	0.484844	0.0299	*
NPM1	trajectory_group	1	4	0	0.40582	0.17056	0.64108	2.95e-05	****
NPM1	trajectory_group	1	5	0	0.586188	0.311553	0.860823	9.03e-08	****
NPM1	trajectory_group	2	5	0	0.335957	0.0911578	0.580756	0.00179	**
NPM1	trajectory_group	3	4	0	0.256034	0.0556498	0.456419	0.00462	**
NPM1	trajectory_group	3	5	0	0.436402	0.190982	0.681822	1.48e-05	****
NUCB1	trajectory_group	1	4	0	0.260999	0.109746	0.412253	2.71e-05	****
NUCB1	trajectory_group	1	5	0	0.507978	0.321433	0.694523	1.88e-12	****
NUCB1	trajectory_group	2	5	0	0.379365	0.197419	0.561311	1.59e-07	****
NUCB1	trajectory_group	3	5	0	0.374922	0.191396	0.558448	3.03e-07	****
NUCB1	trajectory_group	4	5	0	0.246978	0.0558422	0.438114	0.00395	**
OBI1	trajectory_group	1	5	0	-0.278225	-0.55508	-0.00136968	0.0482	*
OGN	trajectory_group	1	5	0	0.364001	0.055775	0.672227	0.0113	*
OGN	trajectory_group	2	5	0	0.430949	0.11891	0.742988	0.00163	**
OIT3	trajectory_group	1	5	0	-0.275192	-0.443772	-0.106612	8.93e-05	****
OIT3	trajectory_group	2	5	0	-0.253064	-0.419542	-0.0865859	0.000343	***
OIT3	trajectory_group	3	5	0	-0.236716	-0.404542	-0.06889	0.00117	**
OIT3	trajectory_group	4	5	0	-0.184642	-0.35865	-0.0106337	0.0312	*
ORM1	trajectory_group	1	4	0	-0.251576	-0.377916	-0.125237	6.55e-07	****
ORM1	trajectory_group	1	5	0	-0.433764	-0.591184	-0.276344	1.34e-12	****
ORM1	trajectory_group	2	4	0	-0.143302	-0.265032	-0.021571	0.0117	*
ORM1	trajectory_group	2	5	0	-0.325489	-0.479235	-0.171743	9.54e-08	****
ORM1	trajectory_group	3	4	0	-0.155404	-0.278316	-0.0324922	0.00518	**
ORM1	trajectory_group	3	5	0	-0.337592	-0.492275	-0.182909	3.36e-08	****
ORM1	trajectory_group	4	5	0	-0.182188	-0.34323	-0.0211459	0.0174	*
ORM2	trajectory_group	1	3	0	-0.139358	-0.257277	-0.0214381	0.0112	*
ORM2	trajectory_group	1	4	0	-0.308942	-0.43506	-0.182824	3.53e-10	****
ORM2	trajectory_group	1	5	0	-0.440428	-0.597572	-0.283284	6.74e-13	****
ORM2	trajectory_group	2	4	0	-0.198636	-0.320153	-0.0771186	8.6e-05	****
ORM2	trajectory_group	2	5	0	-0.330122	-0.483599	-0.176645	5.57e-08	****
ORM2	trajectory_group	3	4	0	-0.169584	-0.292281	-0.0468878	0.00157	**
ORM2	trajectory_group	3	5	0	-0.30107	-0.455482	-0.146659	1.21e-06	****
PDCD1LG2	trajectory_group	1	4	0	-0.141704	-0.249714	-0.0336935	0.00325	**
PDLIM5	trajectory_group	1	4	0	0.308929	0.112423	0.505435	0.000188	***
PDLIM5	trajectory_group	1	5	0	0.460154	0.224029	0.696278	1.29e-06	****
PDLIM5	trajectory_group	2	5	0	0.324396	0.0986812	0.550111	0.000879	***
PDLIM5	trajectory_group	3	5	0	0.322436	0.0946356	0.550236	0.00111	**
PF4	trajectory_group	1	5	0	-1.15464	-1.60875	-0.700542	6.49e-11	****
PF4	trajectory_group	2	5	0	-1.12843	-1.57215	-0.684712	6.44e-11	****
PF4	trajectory_group	3	5	0	-1.0836	-1.53004	-0.637161	5.27e-10	****
PF4	trajectory_group	4	5	0	-0.90234	-1.36728	-0.437403	1.38e-06	****
PF4V1	trajectory_group	1	5	0	-1.17007	-1.62692	-0.713222	4.6e-11	****
PF4V1	trajectory_group	2	5	0	-1.14388	-1.59028	-0.697476	4.5e-11	****
PF4V1	trajectory_group	3	5	0	-1.09733	-1.54647	-0.648185	3.97e-10	****
PF4V1	trajectory_group	4	5	0	-0.895641	-1.36339	-0.427895	2.01e-06	****
PI16	trajectory_group	1	4	0	-0.373237	-0.542065	-0.204408	2.13e-08	****
PI16	trajectory_group	2	4	0	-0.274021	-0.437455	-0.110588	5.08e-05	****
PI16	trajectory_group	3	4	0	-0.265675	-0.430023	-0.101327	0.000108	***
PI16	trajectory_group	4	5	0	0.220135	0.00407512	0.436194	0.0434	*
PIGR	trajectory_group	1	4	0	0.282381	0.0356856	0.529076	0.0155	*
PIGR	trajectory_group	1	5	0	0.844433	0.540958	1.14791	6.17e-13	****
PIGR	trajectory_group	2	5	0	0.742303	0.446695	1.03791	1.19e-10	****
PIGR	trajectory_group	3	5	0	0.751543	0.453062	1.05002	1.05e-10	****
PIGR	trajectory_group	4	5	0	0.562052	0.252649	0.871455	8.03e-06	****
PIK3IP1	trajectory_group	1	5	0	0.465046	0.272639	0.657453	6.35e-10	****
PIK3IP1	trajectory_group	2	5	0	0.428909	0.241211	0.616607	6.19e-09	****
PIK3IP1	trajectory_group	3	5	0	0.409713	0.220848	0.598578	4.16e-08	****
PIK3IP1	trajectory_group	4	5	0	0.310458	0.113138	0.507778	0.000182	***
PLG	trajectory_group	1	2	0	0.139075	0.0132182	0.264932	0.0218	*
PLG	trajectory_group	1	3	0	0.180999	0.0526399	0.309358	0.00117	**
PLG	trajectory_group	1	4	0	0.386872	0.250464	0.52328	5.91e-13	****
PLG	trajectory_group	1	5	0	0.419976	0.250668	0.589284	2.06e-10	****
PLG	trajectory_group	2	4	0	0.247796	0.117664	0.377929	2.35e-06	****
PLG	trajectory_group	2	5	0	0.280901	0.116606	0.445196	3.33e-05	****
PLG	trajectory_group	3	4	0	0.205873	0.0733183	0.338427	0.000232	***
PLG	trajectory_group	3	5	0	0.238977	0.0727577	0.405196	0.000865	***
PLXNB2	trajectory_group	1	4	0	0.483626	0.0384179	0.928834	0.0255	*
PODXL	trajectory_group	1	3	0	-0.127457	-0.229956	-0.0249576	0.00634	**
PON1	trajectory_group	1	2	0	0.179658	0.0386196	0.320697	0.00473	**
PON1	trajectory_group	1	3	0	0.181876	0.0389281	0.324823	0.00479	**
PON1	trajectory_group	1	4	0	0.246367	0.0934631	0.399272	0.000115	***
PON1	trajectory_group	2	5	0	-0.216075	-0.406004	-0.0261461	0.0165	*
PON1	trajectory_group	3	5	0	-0.218292	-0.409643	-0.0269416	0.0161	*
PON1	trajectory_group	4	5	0	-0.282784	-0.481683	-0.0838851	0.00103	**
POTEJ	trajectory_group	1	2	0	0.491444	0.224501	0.758387	5.7e-06	****
POTEJ	trajectory_group	1	3	0	0.46887	0.198625	0.739114	2.39e-05	****
POTEJ	trajectory_group	1	4	0	1.0444	0.756233	1.33256	0	****
POTEJ	trajectory_group	1	5	0	1.54805	1.18925	1.90684	0	****
POTEJ	trajectory_group	2	4	0	0.552953	0.275648	0.830258	6.29e-07	****
POTEJ	trajectory_group	2	5	0	1.0566	0.706466	1.40674	0	****
POTEJ	trajectory_group	3	4	0	0.575528	0.295043	0.856012	2.63e-07	****
POTEJ	trajectory_group	3	5	0	1.07918	0.726517	1.43183	0	****
POTEJ	trajectory_group	4	5	0	0.503648	0.137077	0.87022	0.00171	**
PPBP	trajectory_group	1	5	0	-0.396223	-0.649258	-0.143189	0.000199	***
PPBP	trajectory_group	2	5	0	-0.442266	-0.689395	-0.195138	1.15e-05	****
PPBP	trajectory_group	3	5	0	-0.367784	-0.616419	-0.11915	0.000544	***
PPBP	trajectory_group	4	5	0	-0.395763	-0.654619	-0.136907	0.000307	***
PRAP1	trajectory_group	1	5	0	0.40908	0.147665	0.670495	0.000201	***
PRAP1	trajectory_group	2	4	0	0.249962	0.0457229	0.454202	0.00761	**
PRAP1	trajectory_group	2	5	0	0.504632	0.249704	0.75956	7.83e-07	****
PRAP1	trajectory_group	3	5	0	0.418916	0.162101	0.67573	8.99e-05	****
PRG4	trajectory_group	1	4	0	-0.324142	-0.491691	-0.156593	1.51e-06	****
PRG4	trajectory_group	1	5	0	-0.518877	-0.727645	-0.310109	1.85e-10	****
PRG4	trajectory_group	2	4	0	-0.263832	-0.42527	-0.102395	8.64e-05	****
PRG4	trajectory_group	2	5	0	-0.458567	-0.662462	-0.254672	1.13e-08	****
PRG4	trajectory_group	3	4	0	-0.177297	-0.3403	-0.0142932	0.0251	*
PRG4	trajectory_group	3	5	0	-0.372031	-0.577169	-0.166894	8.31e-06	****
PRH2	trajectory_group	1	5	0	0.474693	0.161807	0.787579	0.000358	***
PRH2	trajectory_group	2	4	0	0.384089	0.132608	0.63557	0.000318	***
PRH2	trajectory_group	2	5	0	0.635359	0.328099	0.94262	2.12e-07	****
PRH2	trajectory_group	3	5	0	0.480774	0.171108	0.79044	0.000237	***
PRNP	trajectory_group	1	2	0	-0.211301	-0.421451	-0.0011515	0.048	*
PROCR	trajectory_group	1	4	0	-0.11968	-0.229758	-0.00960297	0.0252	*
PROS1	trajectory_group	1	3	0	0.124042	0.014534	0.233549	0.0172	*
PROS1	trajectory_group	1	4	0	0.160422	0.0433589	0.277485	0.00178	**
PRR4	trajectory_group	1	5	0	0.690332	0.26838	1.11228	8.95e-05	****
PRR4	trajectory_group	2	5	0	0.614402	0.207179	1.02162	0.000403	***
PRR4	trajectory_group	3	5	0	0.687415	0.270287	1.10454	7.73e-05	****
PRSS23	trajectory_group	1	4	0	0.261913	0.0694976	0.454329	0.002	**
PRSS23	trajectory_group	2	4	0	0.18943	0.00386669	0.374993	0.0427	*
PTGDS	trajectory_group	1	5	0	0.225293	0.0210397	0.429546	0.0221	*
PTGDS	trajectory_group	2	5	0	0.269643	0.0701576	0.469129	0.00216	**
PTGDS	trajectory_group	3	5	0	0.276908	0.0762064	0.477609	0.00161	**
PTGDS	trajectory_group	4	5	0	0.332808	0.123856	0.54176	0.000144	***
PTMA	trajectory_group	1	2	0	0.355053	0.172577	0.53753	1.28e-06	****
PTMA	trajectory_group	1	3	0	0.356462	0.172059	0.540864	1.54e-06	****
PTMA	trajectory_group	1	4	0	0.725201	0.528185	0.922218	2.11e-14	****
PTMA	trajectory_group	1	5	0	0.935724	0.690328	1.18112	2.07e-14	****
PTMA	trajectory_group	2	4	0	0.370148	0.180363	0.559933	1.2e-06	****
PTMA	trajectory_group	2	5	0	0.58067	0.341041	0.8203	5.66e-10	****
PTMA	trajectory_group	3	4	0	0.368739	0.177102	0.560377	1.75e-06	****
PTMA	trajectory_group	3	5	0	0.579262	0.338163	0.820361	8.15e-10	****
PTPRJ	trajectory_group	1	3	0	-0.166124	-0.26565	-0.0665988	5.58e-05	****
PTPRJ	trajectory_group	1	4	0	-0.256386	-0.362831	-0.149941	7.32e-10	****
PTPRJ	trajectory_group	1	5	0	-0.319351	-0.452461	-0.186241	8.65e-10	****
PTPRJ	trajectory_group	2	4	0	-0.158605	-0.261167	-0.0560428	0.00025	***
PTPRJ	trajectory_group	2	5	0	-0.22157	-0.351596	-0.0915443	3.57e-05	****
PTPRJ	trajectory_group	3	5	0	-0.153227	-0.284039	-0.0224141	0.0123	*
PZP	trajectory_group	1	2	0	0.268109	0.0968173	0.4394	0.000201	***
PZP	trajectory_group	1	3	0	0.292132	0.118197	0.466067	4.9e-05	****
PZP	trajectory_group	1	4	0	0.697935	0.512232	0.883638	1.71e-13	****
PZP	trajectory_group	1	5	0	0.534098	0.299867	0.76833	6.76e-09	****
PZP	trajectory_group	2	4	0	0.429826	0.250994	0.608658	8.1e-10	****
PZP	trajectory_group	2	5	0	0.265989	0.0371673	0.494812	0.0133	*
PZP	trajectory_group	3	4	0	0.405803	0.224438	0.587168	1.38e-08	****
PZP	trajectory_group	3	5	0	0.241966	0.011159	0.472774	0.0345	*
RBP4	trajectory_group	1	4	0	0.167102	0.00681582	0.327388	0.0361	*
RCN1	trajectory_group	1	4	0	0.703222	0.304718	1.10173	1.84e-05	****
RCN1	trajectory_group	1	5	0	0.890255	0.40145	1.37906	8.74e-06	****
RCN1	trajectory_group	2	4	0	0.432215	0.0653284	0.799101	0.0117	*
RCN1	trajectory_group	2	5	0	0.619248	0.155858	1.08264	0.00261	**
RCN1	trajectory_group	3	5	0	0.514371	0.0433262	0.985416	0.0244	*
REG1A	trajectory_group	1	4	0	0.177452	0.0155992	0.339305	0.0234	*
REG1A	trajectory_group	1	5	0	0.385949	0.18559	0.586309	1.7e-06	****
REG1A	trajectory_group	2	5	0	0.332822	0.136843	0.528802	3.85e-05	****
REG1A	trajectory_group	3	4	0	0.21942	0.0623849	0.376454	0.00134	**
REG1A	trajectory_group	3	5	0	0.427917	0.231429	0.624405	3.63e-08	****
REG1A	trajectory_group	4	5	0	0.208497	0.00324066	0.413754	0.0444	*
REG1B	trajectory_group	1	4	0	0.202424	0.0221607	0.382686	0.0187	*
REG1B	trajectory_group	1	5	0	0.496886	0.276247	0.717525	1.09e-08	****
REG1B	trajectory_group	2	5	0	0.441627	0.226355	0.656899	2.67e-07	****
REG1B	trajectory_group	3	4	0	0.231165	0.0550137	0.407317	0.00323	**
REG1B	trajectory_group	3	5	0	0.525628	0.308335	0.742921	6.23e-10	****
REG1B	trajectory_group	4	5	0	0.294463	0.0675183	0.521407	0.00375	**
RETSAT	trajectory_group	1	4	0	0.534268	0.134517	0.934018	0.00262	**
RETSAT	trajectory_group	1	5	0	0.508147	0.0293434	0.986951	0.0313	*
RIDA	trajectory_group	1	4	0	0.22963	0.0380635	0.421196	0.0096	**
RIDA	trajectory_group	1	5	0	0.431878	0.193799	0.669957	8.31e-06	****
RIDA	trajectory_group	2	5	0	0.274645	0.0423756	0.506914	0.0111	*
RIDA	trajectory_group	3	5	0	0.367192	0.132591	0.601793	0.000201	***
RNASE2	trajectory_group	1	2	0	0.163351	0.00995642	0.316745	0.0303	*
RNASE2	trajectory_group	1	4	0	0.357977	0.19179	0.524163	5.33e-08	****
RNASE2	trajectory_group	1	5	0	0.248109	0.0400055	0.456212	0.0102	*
RNASE2	trajectory_group	2	4	0	0.194626	0.0342977	0.354954	0.00834	**
RNASE2	trajectory_group	3	4	0	0.268602	0.106827	0.430378	6.24e-05	****
RNASE6	trajectory_group	1	3	0	0.312765	0.0614465	0.564083	0.00627	**
RNASE6	trajectory_group	1	5	0	0.551625	0.219219	0.884032	6.36e-05	****
RNASE6	trajectory_group	2	5	0	0.414005	0.0879867	0.740023	0.00492	**
RNASE6	trajectory_group	4	5	0	0.351582	0.00950776	0.693656	0.0405	*
RPL29	trajectory_group	1	4	0	0.504595	0.193365	0.815825	0.000112	***
RPL29	trajectory_group	1	5	0	0.792334	0.445605	1.13906	9.89e-09	****
RPL29	trajectory_group	2	5	0	0.505836	0.213068	0.798604	3.01e-05	****
RPL29	trajectory_group	3	5	0	0.481104	0.183523	0.778686	0.000119	***
RPL29	trajectory_group	4	5	0	0.287739	0.00657458	0.568904	0.0419	*
RPLP2	trajectory_group	1	4	0	0.439469	0.210645	0.668293	2.11e-06	****
RPLP2	trajectory_group	1	5	0	0.581584	0.3092	0.853968	8.9e-08	****
RPLP2	trajectory_group	2	4	0	0.300507	0.104821	0.496193	0.000297	***
RPLP2	trajectory_group	2	5	0	0.442622	0.197417	0.687827	1.03e-05	****
RPLP2	trajectory_group	3	4	0	0.210932	0.00684983	0.415014	0.0388	*
RPLP2	trajectory_group	3	5	0	0.353047	0.101091	0.605004	0.00132	**
RPS27A	trajectory_group	3	5	0	-0.287315	-0.553635	-0.0209957	0.027	*
RTKN2	trajectory_group	1	5	0	0.32951	0.0201412	0.638879	0.0302	*
RTKN2	trajectory_group	2	5	0	0.356044	0.0528556	0.659233	0.012	*
RTKN2	trajectory_group	3	5	0	0.440483	0.136116	0.74485	0.00078	***
RTKN2	trajectory_group	4	5	0	0.343555	0.0273676	0.659742	0.0254	*
S100A8	trajectory_group	1	2	0	0.357973	0.130478	0.585468	0.000181	***
S100A8	trajectory_group	1	3	0	0.431447	0.201937	0.660958	3.31e-06	****
S100A8	trajectory_group	1	4	0	0.795201	0.549289	1.04111	0	****
S100A8	trajectory_group	1	5	0	0.573943	0.268365	0.879522	3.38e-06	****
S100A8	trajectory_group	2	4	0	0.437228	0.199683	0.674773	5.73e-06	****
S100A8	trajectory_group	3	4	0	0.363753	0.124278	0.603229	0.000345	***
S100A9	trajectory_group	1	2	0	0.347489	0.106385	0.588593	0.000831	***
S100A9	trajectory_group	1	3	0	0.406745	0.163311	0.65018	5.46e-05	****
S100A9	trajectory_group	1	4	0	0.778384	0.518025	1.03874	0	****
S100A9	trajectory_group	1	5	0	0.475198	0.150788	0.799607	0.00064	***
S100A9	trajectory_group	2	4	0	0.430894	0.179838	0.681951	3.04e-05	****
S100A9	trajectory_group	3	4	0	0.371638	0.118343	0.624934	0.000623	***
SAA1	trajectory_group	1	2	0	0.704169	0.374522	1.03382	7.06e-08	****
SAA1	trajectory_group	1	3	0	0.850409	0.517304	1.18351	5.35e-11	****
SAA1	trajectory_group	1	4	0	1.37994	1.02373	1.73616	0	****
SAA1	trajectory_group	1	5	0	1.43831	0.994628	1.882	0	****
SAA1	trajectory_group	2	4	0	0.675774	0.332903	1.01865	8.86e-07	****
SAA1	trajectory_group	2	5	0	0.734144	0.301097	1.16719	3.99e-05	****
SAA1	trajectory_group	3	4	0	0.529534	0.183336	0.875732	0.000305	***
SAA1	trajectory_group	3	5	0	0.587904	0.152218	1.02359	0.00221	**
SAA2	trajectory_group	1	2	0	0.667728	0.339495	0.99596	3.43e-07	****
SAA2	trajectory_group	1	3	0	0.788881	0.457229	1.12053	1.24e-09	****
SAA2	trajectory_group	1	4	0	1.29706	0.942558	1.65156	0	****
SAA2	trajectory_group	1	5	0	1.24864	0.807562	1.68971	2.07e-14	****
SAA2	trajectory_group	2	4	0	0.629333	0.289156	0.96951	5.03e-06	****
SAA2	trajectory_group	2	5	0	0.580908	0.151264	1.01055	0.00215	**
SAA2	trajectory_group	3	4	0	0.508179	0.164702	0.851657	0.000542	***
SAA2	trajectory_group	3	5	0	0.459754	0.0274923	0.892017	0.0306	*
SCGB1A1	trajectory_group	1	4	0	0.284315	0.0313899	0.53724	0.0186	*
SCGB1A1	trajectory_group	1	5	0	0.53206	0.222158	0.841961	3.07e-05	****
SCGB1A1	trajectory_group	2	4	0	0.252603	0.00804679	0.49716	0.0389	*
SCGB1A1	trajectory_group	2	5	0	0.500348	0.197238	0.803459	7.13e-05	****
SCGB1A1	trajectory_group	3	5	0	0.479739	0.176244	0.783234	0.000168	***
SDC1	trajectory_group	1	2	0	0.132264	0.0123615	0.252166	0.0221	*
SDC1	trajectory_group	1	4	0	0.486497	0.356413	0.616581	6.86e-14	****
SDC1	trajectory_group	1	5	0	0.509491	0.34662	0.672362	6.78e-14	****
SDC1	trajectory_group	2	4	0	0.354234	0.228996	0.479472	3.22e-13	****
SDC1	trajectory_group	2	5	0	0.377227	0.218201	0.536254	1.41e-09	****
SDC1	trajectory_group	3	4	0	0.375277	0.248694	0.501861	9.47e-14	****
SDC1	trajectory_group	3	5	0	0.398271	0.238182	0.55836	1.8e-10	****
SDC4	trajectory_group	1	4	0	-0.283327	-0.564748	-0.00190535	0.0475	*
SEC14L1	trajectory_group	1	5	0	-0.514092	-0.93692	-0.0912638	0.00821	**
SEC14L1	trajectory_group	2	5	0	-0.469624	-0.884966	-0.0542816	0.0175	*
SEC14L1	trajectory_group	3	5	0	-0.430113	-0.849414	-0.0108123	0.0411	*
SELE	trajectory_group	1	4	0	-0.454659	-0.670943	-0.238376	1.21e-07	****
SELE	trajectory_group	1	5	0	-0.321316	-0.590443	-0.0521884	0.01	**
SELE	trajectory_group	2	4	0	-0.377116	-0.585857	-0.168376	9.14e-06	****
SELE	trajectory_group	3	4	0	-0.253967	-0.464399	-0.0435353	0.0089	**
SELENOP	trajectory_group	1	3	0	-0.154526	-0.288787	-0.0202649	0.0147	*
SELENOP	trajectory_group	1	4	0	-0.377841	-0.521436	-0.234245	1.25e-11	****
SELENOP	trajectory_group	1	5	0	-0.482716	-0.661637	-0.303794	3.63e-12	****
SELENOP	trajectory_group	2	4	0	-0.262485	-0.400842	-0.124127	2.58e-06	****
SELENOP	trajectory_group	2	5	0	-0.36736	-0.542105	-0.192614	1.2e-07	****
SELENOP	trajectory_group	3	4	0	-0.223315	-0.363015	-0.0836148	0.000134	***
SELENOP	trajectory_group	3	5	0	-0.32819	-0.504	-0.152379	3.98e-06	****
SELL	trajectory_group	1	3	0	-0.226079	-0.385195	-0.0669626	0.00104	**
SELL	trajectory_group	1	4	0	-0.404926	-0.575335	-0.234517	1.29e-09	****
SELL	trajectory_group	1	5	0	-0.481264	-0.693309	-0.26922	8e-09	****
SELL	trajectory_group	2	3	0	-0.168938	-0.321534	-0.0163425	0.0214	*
SELL	trajectory_group	2	4	0	-0.347786	-0.512123	-0.183449	9.66e-08	****
SELL	trajectory_group	2	5	0	-0.424124	-0.63132	-0.216927	2.83e-07	****
SELL	trajectory_group	3	4	0	-0.178848	-0.344646	-0.0130491	0.0271	*
SELL	trajectory_group	3	5	0	-0.255185	-0.463543	-0.046828	0.00754	**
SELP	trajectory_group	1	4	0	-0.216161	-0.365098	-0.0672236	0.000743	***
SELP	trajectory_group	2	4	0	-0.208307	-0.35205	-0.0645641	0.000761	***
SELP	trajectory_group	3	4	0	-0.156326	-0.301234	-0.0114184	0.027	*
SERPINA1	trajectory_group	1	2	0	0.118191	0.0275474	0.208835	0.00351	**
SERPINA1	trajectory_group	1	3	0	0.110484	0.018887	0.202081	0.00896	**
SERPINA1	trajectory_group	1	4	0	0.26033	0.162365	0.358295	7.68e-12	****
SERPINA1	trajectory_group	1	5	0	0.185836	0.06377	0.307902	0.000332	***
SERPINA1	trajectory_group	2	4	0	0.142139	0.047747	0.23653	0.000402	***
SERPINA1	trajectory_group	3	4	0	0.149846	0.0545382	0.245153	0.000184	***
SERPINA10	trajectory_group	1	2	0	0.179867	0.0703777	0.289356	7.78e-05	****
SERPINA10	trajectory_group	1	3	0	0.144547	0.0337006	0.255394	0.00351	**
SERPINA10	trajectory_group	1	4	0	0.245248	0.126552	0.363945	2.11e-07	****
SERPINA11	trajectory_group	1	4	0	-0.356813	-0.689766	-0.0238601	0.0287	*
SERPINA11	trajectory_group	2	4	0	-0.345549	-0.668465	-0.0226337	0.029	*
SERPINA3	trajectory_group	1	2	0	0.121067	0.0397241	0.20241	0.00049	***
SERPINA3	trajectory_group	1	3	0	0.113998	0.0318001	0.196197	0.0015	**
SERPINA3	trajectory_group	1	4	0	0.288102	0.200189	0.376015	2.54e-13	****
SERPINA3	trajectory_group	1	5	0	0.304276	0.194736	0.413817	9.46e-13	****
SERPINA3	trajectory_group	2	4	0	0.167035	0.0823292	0.251742	8.73e-07	****
SERPINA3	trajectory_group	2	5	0	0.183209	0.0762254	0.290193	3.2e-05	****
SERPINA3	trajectory_group	3	4	0	0.174104	0.0885758	0.259632	3.36e-07	****
SERPINA3	trajectory_group	3	5	0	0.190278	0.082642	0.297914	1.54e-05	****
SERPINA4	trajectory_group	1	3	0	-0.124753	-0.229161	-0.0203452	0.00994	**
SERPINA4	trajectory_group	1	4	0	-0.25537	-0.367037	-0.143703	5.98e-09	****
SERPINA4	trajectory_group	1	5	0	-0.394862	-0.534	-0.255724	4.6e-13	****
SERPINA4	trajectory_group	2	4	0	-0.154684	-0.262277	-0.0470901	0.000864	***
SERPINA4	trajectory_group	2	5	0	-0.294176	-0.430067	-0.158285	4.46e-08	****
SERPINA4	trajectory_group	3	4	0	-0.130616	-0.239254	-0.0219788	0.00928	**
SERPINA4	trajectory_group	3	5	0	-0.270109	-0.406828	-0.13339	8.26e-07	****
SERPINA5	trajectory_group	1	2	0	-0.15633	-0.283195	-0.0294647	0.00703	**
SERPINA5	trajectory_group	1	3	0	-0.170048	-0.298248	-0.0418489	0.0028	**
SERPINA5	trajectory_group	1	4	0	-0.307485	-0.444783	-0.170187	1.32e-08	****
SERPINA5	trajectory_group	1	5	0	-0.331055	-0.502515	-0.159595	1.59e-06	****
SERPINA5	trajectory_group	2	4	0	-0.151155	-0.283459	-0.0188521	0.0158	*
SERPINA5	trajectory_group	2	5	0	-0.174725	-0.342212	-0.00723793	0.0359	*
SERPINA5	trajectory_group	3	4	0	-0.137437	-0.27102	-0.00385364	0.0402	*
SERPINA6	trajectory_group	1	2	0	-0.118499	-0.228442	-0.00855619	0.0273	*
SERPINA6	trajectory_group	1	3	0	-0.16869	-0.279789	-0.0575905	0.000348	***
SERPINA6	trajectory_group	1	4	0	-0.409717	-0.528541	-0.290893	2.58e-13	****
SERPINA6	trajectory_group	1	5	0	-0.566349	-0.714404	-0.418293	2.58e-13	****
SERPINA6	trajectory_group	2	4	0	-0.291218	-0.405707	-0.176728	6.39e-11	****
SERPINA6	trajectory_group	2	5	0	-0.44785	-0.59245	-0.30325	2.6e-13	****
SERPINA6	trajectory_group	3	4	0	-0.241027	-0.356627	-0.125427	1.57e-07	****
SERPINA6	trajectory_group	3	5	0	-0.397659	-0.54314	-0.252178	1.93e-12	****
SERPINA6	trajectory_group	4	5	0	-0.156632	-0.308094	-0.00517015	0.0386	*
SERPINA7	trajectory_group	1	3	0	-0.134013	-0.234064	-0.0339622	0.00245	**
SERPINA7	trajectory_group	1	4	0	-0.27673	-0.383737	-0.169723	2.91e-11	****
SERPINA7	trajectory_group	1	5	0	-0.514485	-0.647817	-0.381153	2.58e-13	****
SERPINA7	trajectory_group	2	4	0	-0.191549	-0.294653	-0.0884458	4.5e-06	****
SERPINA7	trajectory_group	2	5	0	-0.429304	-0.559524	-0.299084	2.55e-13	****
SERPINA7	trajectory_group	3	4	0	-0.142717	-0.246821	-0.0386127	0.00177	**
SERPINA7	trajectory_group	3	5	0	-0.380472	-0.511485	-0.249458	3.19e-13	****
SERPINA7	trajectory_group	4	5	0	-0.237755	-0.374154	-0.101355	2.14e-05	****
SERPINB1	trajectory_group	1	4	0	0.22871	0.00896208	0.448457	0.0366	*
SERPINB1	trajectory_group	1	5	0	0.280958	0.0210688	0.540848	0.0266	*
SERPINB6	trajectory_group	1	5	0	0.286524	0.0393103	0.533737	0.0138	*
SERPINB6	trajectory_group	2	5	0	0.267344	0.0325234	0.502165	0.0165	*
SERPINB6	trajectory_group	3	5	0	0.240187	0.00176198	0.478611	0.0473	*
SERPINC1	trajectory_group	1	4	0	-0.106318	-0.180252	-0.0323842	0.000861	***
SERPINC1	trajectory_group	1	5	0	-0.207376	-0.299499	-0.115254	1.09e-08	****
SERPINC1	trajectory_group	2	4	0	-0.1065	-0.177737	-0.0352635	0.000455	***
SERPINC1	trajectory_group	2	5	0	-0.207558	-0.297531	-0.117586	4.26e-09	****
SERPINC1	trajectory_group	3	4	0	-0.0770891	-0.149017	-0.00516092	0.0286	*
SERPINC1	trajectory_group	3	5	0	-0.178147	-0.268668	-0.0876263	9.25e-07	****
SERPINC1	trajectory_group	4	5	0	-0.101058	-0.1953	-0.0068159	0.0285	*
SERPIND1	trajectory_group	2	5	0	-0.162027	-0.286763	-0.0372913	0.00369	**
SERPIND1	trajectory_group	3	5	0	-0.159875	-0.285501	-0.0342484	0.00478	**
SERPIND1	trajectory_group	4	5	0	-0.157143	-0.28802	-0.0262651	0.00942	**
SERPINF1	trajectory_group	1	4	0	0.292923	0.137978	0.447867	2.95e-06	****
SERPINF1	trajectory_group	1	5	0	0.326851	0.130181	0.523522	6.24e-05	****
SERPINF1	trajectory_group	2	4	0	0.179337	0.0375278	0.321147	0.00519	**
SERPINF1	trajectory_group	2	5	0	0.213266	0.0267684	0.399764	0.0157	*
SERPINF1	trajectory_group	3	4	0	0.160186	0.0165141	0.303858	0.0201	*
SERPINF1	trajectory_group	3	5	0	0.194115	0.00619714	0.382033	0.0389	*
SERPINF2	trajectory_group	1	4	0	0.15354	0.0652333	0.241846	2.27e-05	****
SERPINF2	trajectory_group	3	4	0	0.113019	0.0271087	0.19893	0.00313	**
SLC38A10	trajectory_group	1	5	0	0.297239	0.121626	0.472851	4.18e-05	****
SLC38A10	trajectory_group	2	5	0	0.270082	0.101567	0.438598	0.000128	***
SLC38A10	trajectory_group	3	5	0	0.262857	0.0927166	0.432997	0.000256	***
SLC39A14	trajectory_group	1	4	0	0.14481	0.0140559	0.275565	0.0214	*
SLC39A14	trajectory_group	1	5	0	0.366697	0.20921	0.524183	3.26e-09	****
SLC39A14	trajectory_group	2	5	0	0.27204	0.119512	0.424568	1.29e-05	****
SLC39A14	trajectory_group	3	5	0	0.336938	0.182415	0.491461	3.74e-08	****
SLC39A14	trajectory_group	4	5	0	0.221886	0.0613941	0.382379	0.00158	**
SNCA	trajectory_group	3	5	0	-0.271443	-0.536519	-0.00636818	0.0417	*
SPARCL1	trajectory_group	1	4	0	0.118447	0.00819413	0.228701	0.028	*
SPARCL1	trajectory_group	1	5	0	0.287249	0.149563	0.424935	1.54e-07	****
SPARCL1	trajectory_group	2	5	0	0.221916	0.0874206	0.356412	7.1e-05	****
SPARCL1	trajectory_group	3	5	0	0.225962	0.0906531	0.361272	5.52e-05	****
SPARCL1	trajectory_group	4	5	0	0.168802	0.0278541	0.30975	0.00969	**
SPINK1	trajectory_group	1	4	0	0.532721	0.185714	0.879728	0.000297	***
SPINK1	trajectory_group	1	5	0	0.551255	0.135995	0.966514	0.00282	**
SPINK1	trajectory_group	2	4	0	0.400602	0.0754493	0.725755	0.00711	**
SPINK1	trajectory_group	2	5	0	0.419136	0.021957	0.816315	0.0327	*
SPINK1	trajectory_group	3	4	0	0.458598	0.138742	0.778453	0.000926	***
SPINK1	trajectory_group	3	5	0	0.477131	0.0842776	0.869985	0.00837	**
SPINK5	trajectory_group	1	5	0	0.184145	0.0136056	0.354684	0.0268	*
SPINK5	trajectory_group	2	5	0	0.199045	0.0322386	0.365851	0.0101	*
SPINK5	trajectory_group	3	5	0	0.20967	0.0420071	0.377334	0.00591	**
SPINK5	trajectory_group	4	5	0	0.179878	0.00466991	0.355086	0.0409	*
SPP1	trajectory_group	1	2	0	0.185174	0.0181017	0.352246	0.0212	*
SPP1	trajectory_group	1	3	0	0.2039	0.0350545	0.372746	0.00884	**
SPP1	trajectory_group	1	4	0	0.4356	0.254631	0.616568	7.55e-10	****
SPP1	trajectory_group	1	5	0	0.851409	0.626919	1.0759	4.92e-13	****
SPP1	trajectory_group	2	4	0	0.250426	0.0759092	0.424942	0.000891	***
SPP1	trajectory_group	2	5	0	0.666235	0.446913	0.885557	5.02e-13	****
SPP1	trajectory_group	3	4	0	0.231699	0.055484	0.407915	0.00315	**
SPP1	trajectory_group	3	5	0	0.647509	0.426833	0.868185	5.3e-13	****
SPP1	trajectory_group	4	5	0	0.41581	0.185726	0.645893	9.07e-06	****
SULF2	trajectory_group	1	4	0	0.270823	0.113595	0.428051	2.81e-05	****
SULF2	trajectory_group	1	5	0	0.635814	0.4424	0.829229	6.42e-14	****
SULF2	trajectory_group	2	4	0	0.216672	0.0652283	0.368116	0.000933	***
SULF2	trajectory_group	2	5	0	0.581663	0.392921	0.770406	7.02e-14	****
SULF2	trajectory_group	3	4	0	0.171939	0.0190163	0.324862	0.0185	*
SULF2	trajectory_group	3	5	0	0.53693	0.346999	0.726861	3.25e-13	****
SULF2	trajectory_group	4	5	0	0.364991	0.166423	0.56356	5.94e-06	****
SUMO2	trajectory_group	1	3	0	0.226201	0.0631805	0.389222	0.00149	**
SUMO2	trajectory_group	1	4	0	0.259701	0.084831	0.434571	0.000511	***
SUMO2	trajectory_group	1	5	0	0.388581	0.174224	0.602939	8.48e-06	****
SUMO2	trajectory_group	2	5	0	0.276117	0.0674675	0.484767	0.00289	**
SUMO3	trajectory_group	1	3	0	0.228234	0.0645397	0.391929	0.00139	**
SUMO3	trajectory_group	1	4	0	0.260575	0.0849815	0.436168	0.000517	***
SUMO3	trajectory_group	1	5	0	0.39337	0.178126	0.608614	6.93e-06	****
SUMO3	trajectory_group	2	5	0	0.279325	0.0698122	0.488837	0.00262	**
SUSD5	trajectory_group	4	5	0	0.192927	0.0236244	0.36223	0.0163	*
TBC1D2	trajectory_group	1	5	0	-0.6808	-1.2297	-0.1319	0.00653	**
TF	trajectory_group	1	2	0	0.166296	0.000975092	0.331617	0.0478	*
TF	trajectory_group	1	3	0	0.19355	0.0260332	0.361067	0.0141	*
TF	trajectory_group	1	4	0	0.386155	0.20748	0.564829	4.73e-08	****
TF	trajectory_group	2	4	0	0.219858	0.0477017	0.392015	0.00458	**
TF	trajectory_group	2	5	0	-0.241148	-0.459404	-0.022891	0.0218	*
TF	trajectory_group	3	4	0	0.192604	0.018338	0.366871	0.0217	*
TF	trajectory_group	3	5	0	-0.268402	-0.488326	-0.048477	0.00785	**
TF	trajectory_group	4	5	0	-0.461006	-0.689544	-0.232468	4.45e-07	****
TFPI	trajectory_group	1	4	0	0.256538	0.0371039	0.475973	0.0126	*
TFPI	trajectory_group	2	4	0	0.331647	0.127289	0.536005	0.000106	***
TFPI	trajectory_group	3	4	0	0.2643	0.0599423	0.468658	0.00396	**
TMSB10	trajectory_group	1	4	0	0.318963	0.0862509	0.551675	0.00178	**
TMSB10	trajectory_group	1	5	0	0.393983	0.106204	0.681762	0.00181	**
TMSB10	trajectory_group	2	4	0	0.224914	0.000676945	0.449151	0.0489	*
TMSB10	trajectory_group	2	5	0	0.299934	0.0189645	0.580904	0.0296	*
TPM1	trajectory_group	2	5	0	0.577336	0.120393	1.03428	0.00537	**
TPM2	trajectory_group	2	5	0	0.469218	0.0272051	0.911231	0.0312	*
TPM3	trajectory_group	2	5	0	0.620177	0.131801	1.10855	0.00507	**
TPM4	trajectory_group	2	5	0	0.557208	0.103344	1.01107	0.00752	**
TTN	trajectory_group	1	2	0	0.298221	0.0558336	0.540608	0.00716	**
TTN	trajectory_group	1	3	0	0.301119	0.0564853	0.545753	0.00713	**
TTN	trajectory_group	1	4	0	0.487409	0.226424	0.748394	3.96e-06	****
TTN	trajectory_group	1	5	0	0.411005	0.0825254	0.739485	0.00588	**
TTR	trajectory_group	1	2	0	-0.288252	-0.455745	-0.120759	2.86e-05	****
TTR	trajectory_group	1	3	0	-0.268553	-0.437808	-0.0992984	0.000155	***
TTR	trajectory_group	1	4	0	-0.597568	-0.77859	-0.416546	2.57e-13	****
TTR	trajectory_group	1	5	0	-0.470495	-0.696051	-0.24494	1.55e-07	****
TTR	trajectory_group	2	4	0	-0.309316	-0.483734	-0.134897	1.43e-05	****
TTR	trajectory_group	3	4	0	-0.329015	-0.505125	-0.152904	3.89e-06	****
TWSG1	trajectory_group	1	4	0	0.111507	0.00173243	0.221282	0.0444	*
TWSG1	trajectory_group	1	5	0	0.157307	0.02013	0.294483	0.0153	*
TXN	trajectory_group	1	5	0	-0.359159	-0.641115	-0.0772034	0.00472	**
TXN	trajectory_group	2	5	0	-0.330269	-0.605959	-0.0545779	0.00966	**
TXN	trajectory_group	3	5	0	-0.436212	-0.713446	-0.158978	0.000182	***
UMOD	trajectory_group	1	5	0	0.269949	0.0606548	0.479243	0.00411	**
UMOD	trajectory_group	2	5	0	0.217529	0.00850344	0.426555	0.0367	*
UMOD	trajectory_group	3	4	0	0.19909	0.0231042	0.375075	0.0175	*
UMOD	trajectory_group	3	5	0	0.303558	0.0960613	0.511054	0.000678	***
VASN	trajectory_group	1	2	0	0.207137	0.0958681	0.318406	4.32e-06	****
VASN	trajectory_group	1	3	0	0.192511	0.0798334	0.305188	3.39e-05	****
VASN	trajectory_group	1	4	0	0.355785	0.236289	0.475281	0	****
VASN	trajectory_group	1	5	0	0.407322	0.259867	0.554777	4.77e-13	****
VASN	trajectory_group	2	4	0	0.148648	0.0358896	0.261407	0.00305	**
VASN	trajectory_group	2	5	0	0.200185	0.0581355	0.342235	0.00118	**
VASN	trajectory_group	3	4	0	0.163274	0.0491253	0.277423	0.000939	***
VASN	trajectory_group	3	5	0	0.214811	0.0716554	0.357968	0.000428	***
VCAM1	trajectory_group	1	2	0	0.119867	0.0396592	0.200075	0.000458	***
VCAM1	trajectory_group	1	4	0	0.159416	0.0727152	0.246117	5.89e-06	****
VCAM1	trajectory_group	1	5	0	0.22078	0.111718	0.329841	4e-07	****
VCAM1	trajectory_group	3	5	0	0.14103	0.03368	0.248381	0.00318	**
VCAN	trajectory_group	1	2	0	0.160221	0.0120631	0.308379	0.0266	*
VCAN	trajectory_group	1	4	0	0.27406	0.112132	0.435989	4.54e-05	****
VCAN	trajectory_group	1	5	0	0.337693	0.13794	0.537446	4.65e-05	****
VCAN	trajectory_group	3	5	0	0.213275	0.0138143	0.412736	0.0293	*
VIM	trajectory_group	1	2	0	0.199442	0.0145654	0.384319	0.027	*
VIM	trajectory_group	1	3	0	0.234646	0.0480835	0.421208	0.00552	**
VIM	trajectory_group	1	4	0	0.423246	0.224149	0.622343	8.42e-08	****
VIM	trajectory_group	1	5	0	0.688814	0.445037	0.93259	0	****
VIM	trajectory_group	2	4	0	0.223804	0.0333686	0.414239	0.0119	*
VIM	trajectory_group	2	5	0	0.489372	0.252616	0.726127	2.1e-07	****
VIM	trajectory_group	3	5	0	0.454168	0.216094	0.692242	2.24e-06	****
VIM	trajectory_group	4	5	0	0.265568	0.0175486	0.513587	0.0289	*
VNN1	trajectory_group	1	5	0	-0.17575	-0.346496	-0.00500374	0.04	*
VTN	trajectory_group	1	2	0	0.158353	0.00762543	0.309081	0.0339	*
VTN	trajectory_group	2	5	0	-0.2616	-0.459607	-0.063593	0.00295	**
YIPF3	trajectory_group	1	4	0	0.32542	0.00538029	0.64546	0.0441	*
YIPF3	trajectory_group	1	5	0	1.13086	0.735597	1.52612	3.87e-13	****
YIPF3	trajectory_group	2	5	0	0.98414	0.599394	1.36889	5.31e-11	****
YIPF3	trajectory_group	3	5	0	0.902778	0.515489	1.29007	2.98e-09	****
YIPF3	trajectory_group	4	5	0	0.80544	0.402095	1.20878	6.19e-07	****
ZZEF1	trajectory_group	3	5	0	-0.600926	-1.13528	-0.0665759	0.0185	*
