# Supplementary material for: Longitudinal plasma proteomic analysis of 1117 hospitalized patients with COVID-19 identifies features associated with severity and outcomes
Source: Sci Adv. 2024 May 24;10(21):eadl5762. doi: 10.1126/sciadv.adl5762 (PMC11122669; doi:10.1126/sciadv.adl5762)
Supplement: Supplementary file 2 — Tables S1, S2, and S5 to S7 [file sciadv.adl5762_tables_s1_s2_s5_to_s7.zip › Tables_S6.xlsx]

## Sheet: Sheet1
Supplementary Table S6 : The p-values of the shape (smoothing term) and average (intercept) from the smooting spline analysis
complement and coagulation cascade
p.slope	p.intercept	p.intercept.sex	p.intercept.age.quantile	p.slope_1v2	p.slope_1v3	p.slope_1v4	p.slope_1v5	p.slope_2v3	p.slope_2v4	p.slope_2v5	p.slope_3v4	p.slope_3v5	p.slope_4v5	p.intercept_1v2	p.intercept_1v3	p.intercept_1v4	p.intercept_1v5	p.intercept_2v3	p.intercept_2v4	p.intercept_2v5	p.intercept_3v4	p.intercept_3v5	p.intercept_4v5	p.intercept.sex_1v2	p.intercept.sex_1v3	p.intercept.sex_1v4	p.intercept.sex_1v5	p.intercept.sex_2v3	p.intercept.sex_2v4	p.intercept.sex_2v5	p.intercept.sex_3v4	p.intercept.sex_3v5	p.intercept.sex_4v5	p.intercept.age.quantile_1v2	p.intercept.age.quantile_1v3	p.intercept.age.quantile_1v4	p.intercept.age.quantile_1v5	p.intercept.age.quantile_2v3	p.intercept.age.quantile_2v4	p.intercept.age.quantile_2v5	p.intercept.age.quantile_3v4	p.intercept.age.quantile_3v5	p.intercept.age.quantile_4v5
7.64683e-23	1.75195e-43	0.130773	0.000204778	0.00178267	0.0233969	0.00151128	7.48577e-15	0.337719	1.82842e-09	1.09416e-22	6.56552e-09	1.0826e-21	2.86655e-10	3.61269e-08	1.36114e-09	2.02198e-34	1.85755e-13	0.323127	2.8596e-23	6.21957e-08	3.2297e-18	6.11533e-10	0.305793	0.0945221	0.364304	0.364759	0.57124	0.332624	0.222073	0.416082	0.315396	0.552299	0.613464	0.00861092	0.0247704	0.00402114	0.00294017	0.167659	0.0698812	0.102579	0.0300576	0.0431441	0.0120354
p.adj.slope	p.adj.intercept	p.adj.intercept.sex	p.adj.intercept.age.quantile	p.adj.slope_1v2	p.adj.slope_1v3	p.adj.slope_1v4	p.adj.slope_1v5	p.adj.slope_2v3	p.adj.slope_2v4	p.adj.slope_2v5	p.adj.slope_3v4	p.adj.slope_3v5	p.adj.slope_4v5	p.adj.intercept_1v2	p.adj.intercept_1v3	p.adj.intercept_1v4	p.adj.intercept_1v5	p.adj.intercept_2v3	p.adj.intercept_2v4	p.adj.intercept_2v5	p.adj.intercept_3v4	p.adj.intercept_3v5	p.adj.intercept_4v5	p.adj.intercept.sex_1v2	p.adj.intercept.sex_1v3	p.adj.intercept.sex_1v4	p.adj.intercept.sex_1v5	p.adj.intercept.sex_2v3	p.adj.intercept.sex_2v4	p.adj.intercept.sex_2v5	p.adj.intercept.sex_3v4	p.adj.intercept.sex_3v5	p.adj.intercept.sex_4v5	p.adj.intercept.age.quantile_1v2	p.adj.intercept.age.quantile_1v3	p.adj.intercept.age.quantile_1v4	p.adj.intercept.age.quantile_1v5	p.adj.intercept.age.quantile_2v3	p.adj.intercept.age.quantile_2v4	p.adj.intercept.age.quantile_2v5	p.adj.intercept.age.quantile_3v4	p.adj.intercept.age.quantile_3v5	p.adj.intercept.age.quantile_4v5
4.5881e-22	1.05117e-42	0.784638	0.00122867	0.010696	0.140381	0.00906766	4.49146e-14	2.02631	1.09705e-08	6.56494e-22	3.93931e-08	6.49558e-21	1.71993e-09	2.16761e-07	8.16682e-09	1.21319e-33	1.11453e-12	1.93876	1.71576e-22	3.73174e-07	1.93782e-17	3.6692e-09	1.83476	0.567133	2.18583	2.18855	3.42744	1.99575	1.33244	2.49649	1.89238	3.31379	3.68078	0.0516655	0.148622	0.0241269	0.017641	1.00596	0.419287	0.615475	0.180346	0.258865	0.0722126
NET
p.slope	p.intercept	p.intercept.sex	p.intercept.age.quantile	p.slope_1v2	p.slope_1v3	p.slope_1v4	p.slope_1v5	p.slope_2v3	p.slope_2v4	p.slope_2v5	p.slope_3v4	p.slope_3v5	p.slope_4v5	p.intercept_1v2	p.intercept_1v3	p.intercept_1v4	p.intercept_1v5	p.intercept_2v3	p.intercept_2v4	p.intercept_2v5	p.intercept_3v4	p.intercept_3v5	p.intercept_4v5	p.intercept.sex_1v2	p.intercept.sex_1v3	p.intercept.sex_1v4	p.intercept.sex_1v5	p.intercept.sex_2v3	p.intercept.sex_2v4	p.intercept.sex_2v5	p.intercept.sex_3v4	p.intercept.sex_3v5	p.intercept.sex_4v5	p.intercept.age.quantile_1v2	p.intercept.age.quantile_1v3	p.intercept.age.quantile_1v4	p.intercept.age.quantile_1v5	p.intercept.age.quantile_2v3	p.intercept.age.quantile_2v4	p.intercept.age.quantile_2v5	p.intercept.age.quantile_3v4	p.intercept.age.quantile_3v5	p.intercept.age.quantile_4v5
1.38058e-14	3.07187e-66	0.0923712	0.133489	0.00167505	0.00547907	0.834941	6.27855e-11	0.724146	0.00528878	2.5556e-16	0.00630732	1.23557e-16	2.01715e-13	3.0195e-06	9.21032e-05	1.29913e-23	1.3686e-38	0.759947	1.34682e-15	3.10387e-26	2.87296e-17	1.36233e-31	3.66379e-12	0.00777438	0.0748215	0.982034	0.38824	0.0262368	0.499053	0.0847991	0.851277	0.269819	0.602692	0.660485	0.812108	0.523966	0.67683	0.586825	0.418558	0.317888	0.580641	0.283673	0.177612
p.adj.slope	p.adj.intercept	p.adj.intercept.sex	p.adj.intercept.age.quantile	p.adj.slope_1v2	p.adj.slope_1v3	p.adj.slope_1v4	p.adj.slope_1v5	p.adj.slope_2v3	p.adj.slope_2v4	p.adj.slope_2v5	p.adj.slope_3v4	p.adj.slope_3v5	p.adj.slope_4v5	p.adj.intercept_1v2	p.adj.intercept_1v3	p.adj.intercept_1v4	p.adj.intercept_1v5	p.adj.intercept_2v3	p.adj.intercept_2v4	p.adj.intercept_2v5	p.adj.intercept_3v4	p.adj.intercept_3v5	p.adj.intercept_4v5	p.adj.intercept.sex_1v2	p.adj.intercept.sex_1v3	p.adj.intercept.sex_1v4	p.adj.intercept.sex_1v5	p.adj.intercept.sex_2v3	p.adj.intercept.sex_2v4	p.adj.intercept.sex_2v5	p.adj.intercept.sex_3v4	p.adj.intercept.sex_3v5	p.adj.intercept.sex_4v5	p.adj.intercept.age.quantile_1v2	p.adj.intercept.age.quantile_1v3	p.adj.intercept.age.quantile_1v4	p.adj.intercept.age.quantile_1v5	p.adj.intercept.age.quantile_2v3	p.adj.intercept.age.quantile_2v4	p.adj.intercept.age.quantile_2v5	p.adj.intercept.age.quantile_3v4	p.adj.intercept.age.quantile_3v5	p.adj.intercept.age.quantile_4v5
8.28349e-14	1.84312e-65	0.554227	0.800931	0.0100503	0.0328744	5.00965	3.76713e-10	4.34487	0.0317327	1.53336e-15	0.0378439	7.41343e-16	1.21029e-12	1.8117e-05	0.000552619	7.7948e-23	8.21157e-38	4.55968	8.08092e-15	1.86232e-25	1.72378e-16	8.17397e-31	2.19827e-11	0.0466463	0.448929	5.89221	2.32944	0.157421	2.99432	0.508795	5.10766	1.61892	3.61615	3.96291	4.87265	3.14379	4.06098	3.52095	2.51135	1.90733	3.48384	1.70204	1.06567
Degradation of the extracellular matrix
p.slope	p.intercept	p.intercept.sex	p.intercept.age.quantile	p.slope_1v2	p.slope_1v3	p.slope_1v4	p.slope_1v5	p.slope_2v3	p.slope_2v4	p.slope_2v5	p.slope_3v4	p.slope_3v5	p.slope_4v5	p.intercept_1v2	p.intercept_1v3	p.intercept_1v4	p.intercept_1v5	p.intercept_2v3	p.intercept_2v4	p.intercept_2v5	p.intercept_3v4	p.intercept_3v5	p.intercept_4v5	p.intercept.sex_1v2	p.intercept.sex_1v3	p.intercept.sex_1v4	p.intercept.sex_1v5	p.intercept.sex_2v3	p.intercept.sex_2v4	p.intercept.sex_2v5	p.intercept.sex_3v4	p.intercept.sex_3v5	p.intercept.sex_4v5	p.intercept.age.quantile_1v2	p.intercept.age.quantile_1v3	p.intercept.age.quantile_1v4	p.intercept.age.quantile_1v5	p.intercept.age.quantile_2v3	p.intercept.age.quantile_2v4	p.intercept.age.quantile_2v5	p.intercept.age.quantile_3v4	p.intercept.age.quantile_3v5	p.intercept.age.quantile_4v5
4.78846e-40	3.54041e-71	0.2154	2.21329e-09	0.120312	0.306887	3.45001e-12	1.17526e-26	0.498683	7.29625e-15	1.08644e-28	2.43465e-15	4.53452e-31	8.62177e-11	0.0450944	0.000147169	5.09774e-27	4.13988e-43	0.0498037	1.9132e-22	4.09081e-37	6.03797e-16	5.0993e-33	1.52006e-13	0.495259	0.882161	0.694424	0.555164	0.570989	0.269952	0.235555	0.234981	0.212228	0.0559093	4.26035e-08	3.98239e-08	0.000101717	0.000272133	6.18353e-06	0.00289107	0.0268991	0.000262787	0.00386205	0.0993308
p.adj.slope	p.adj.intercept	p.adj.intercept.sex	p.adj.intercept.age.quantile	p.adj.slope_1v2	p.adj.slope_1v3	p.adj.slope_1v4	p.adj.slope_1v5	p.adj.slope_2v3	p.adj.slope_2v4	p.adj.slope_2v5	p.adj.slope_3v4	p.adj.slope_3v5	p.adj.slope_4v5	p.adj.intercept_1v2	p.adj.intercept_1v3	p.adj.intercept_1v4	p.adj.intercept_1v5	p.adj.intercept_2v3	p.adj.intercept_2v4	p.adj.intercept_2v5	p.adj.intercept_3v4	p.adj.intercept_3v5	p.adj.intercept_4v5	p.adj.intercept.sex_1v2	p.adj.intercept.sex_1v3	p.adj.intercept.sex_1v4	p.adj.intercept.sex_1v5	p.adj.intercept.sex_2v3	p.adj.intercept.sex_2v4	p.adj.intercept.sex_2v5	p.adj.intercept.sex_3v4	p.adj.intercept.sex_3v5	p.adj.intercept.sex_4v5	p.adj.intercept.age.quantile_1v2	p.adj.intercept.age.quantile_1v3	p.adj.intercept.age.quantile_1v4	p.adj.intercept.age.quantile_1v5	p.adj.intercept.age.quantile_2v3	p.adj.intercept.age.quantile_2v4	p.adj.intercept.age.quantile_2v5	p.adj.intercept.age.quantile_3v4	p.adj.intercept.age.quantile_3v5	p.adj.intercept.age.quantile_4v5
2.87308e-39	2.12424e-70	1.2924	1.32797e-08	0.721874	1.84132	2.07001e-11	7.05158e-26	2.9921	4.37775e-14	6.51865e-28	1.46079e-14	2.72071e-30	5.17306e-10	0.270567	0.000883012	3.05865e-26	2.48393e-42	0.298822	1.14792e-21	2.45449e-36	3.62278e-15	3.05958e-32	9.12039e-13	2.97155	5.29296	4.16654	3.33098	3.42594	1.61971	1.41333	1.40989	1.27337	0.335456	2.55621e-07	2.38943e-07	0.000610301	0.0016328	3.71012e-05	0.0173464	0.161395	0.00157672	0.0231723	0.595985
Dilated cardiomyopathy
p.slope	p.intercept	p.intercept.sex	p.intercept.age.quantile	p.slope_1v2	p.slope_1v3	p.slope_1v4	p.slope_1v5	p.slope_2v3	p.slope_2v4	p.slope_2v5	p.slope_3v4	p.slope_3v5	p.slope_4v5	p.intercept_1v2	p.intercept_1v3	p.intercept_1v4	p.intercept_1v5	p.intercept_2v3	p.intercept_2v4	p.intercept_2v5	p.intercept_3v4	p.intercept_3v5	p.intercept_4v5	p.intercept.sex_1v2	p.intercept.sex_1v3	p.intercept.sex_1v4	p.intercept.sex_1v5	p.intercept.sex_2v3	p.intercept.sex_2v4	p.intercept.sex_2v5	p.intercept.sex_3v4	p.intercept.sex_3v5	p.intercept.sex_4v5	p.intercept.age.quantile_1v2	p.intercept.age.quantile_1v3	p.intercept.age.quantile_1v4	p.intercept.age.quantile_1v5	p.intercept.age.quantile_2v3	p.intercept.age.quantile_2v4	p.intercept.age.quantile_2v5	p.intercept.age.quantile_3v4	p.intercept.age.quantile_3v5	p.intercept.age.quantile_4v5
1.05489e-32	2.1189e-40	0.0335029	6.2655e-05	0.00175658	0.0334091	0.000294358	2.28325e-25	0.191428	8.58584e-09	5.43734e-30	1.16635e-07	2.2811e-34	7.61578e-12	0.0069268	0.000345417	2.01821e-19	2.80013e-17	0.346167	3.33101e-17	7.58692e-23	2.80553e-14	4.04318e-18	3.1426e-10	0.000899855	0.0217854	0.480866	0.851441	0.00197427	0.16283	0.15884	0.317784	0.482182	0.256608	0.000232173	7.72811e-05	0.00153089	0.0102704	0.0037856	0.0295873	0.456082	0.0023026	0.179882	0.730294
p.adj.slope	p.adj.intercept	p.adj.intercept.sex	p.adj.intercept.age.quantile	p.adj.slope_1v2	p.adj.slope_1v3	p.adj.slope_1v4	p.adj.slope_1v5	p.adj.slope_2v3	p.adj.slope_2v4	p.adj.slope_2v5	p.adj.slope_3v4	p.adj.slope_3v5	p.adj.slope_4v5	p.adj.intercept_1v2	p.adj.intercept_1v3	p.adj.intercept_1v4	p.adj.intercept_1v5	p.adj.intercept_2v3	p.adj.intercept_2v4	p.adj.intercept_2v5	p.adj.intercept_3v4	p.adj.intercept_3v5	p.adj.intercept_4v5	p.adj.intercept.sex_1v2	p.adj.intercept.sex_1v3	p.adj.intercept.sex_1v4	p.adj.intercept.sex_1v5	p.adj.intercept.sex_2v3	p.adj.intercept.sex_2v4	p.adj.intercept.sex_2v5	p.adj.intercept.sex_3v4	p.adj.intercept.sex_3v5	p.adj.intercept.sex_4v5	p.adj.intercept.age.quantile_1v2	p.adj.intercept.age.quantile_1v3	p.adj.intercept.age.quantile_1v4	p.adj.intercept.age.quantile_1v5	p.adj.intercept.age.quantile_2v3	p.adj.intercept.age.quantile_2v4	p.adj.intercept.age.quantile_2v5	p.adj.intercept.age.quantile_3v4	p.adj.intercept.age.quantile_3v5	p.adj.intercept.age.quantile_4v5
6.32933e-32	1.27134e-39	0.201017	0.00037593	0.0105395	0.200454	0.00176615	1.36995e-24	1.14857	5.1515e-08	3.2624e-29	6.99813e-07	1.36866e-33	4.56947e-11	0.0415608	0.0020725	1.21093e-18	1.68008e-16	2.077	1.99861e-16	4.55215e-22	1.68332e-13	2.42591e-17	1.88556e-09	0.00539913	0.130712	2.8852	5.10864	0.0118456	0.976978	0.953039	1.90671	2.89309	1.53965	0.00139304	0.000463687	0.00918537	0.0616225	0.0227136	0.177524	2.73649	0.0138156	1.07929	4.38177
Cholestrol metabolism
p.slope	p.intercept	p.intercept.sex	p.intercept.age.quantile	p.slope_1v2	p.slope_1v3	p.slope_1v4	p.slope_1v5	p.slope_2v3	p.slope_2v4	p.slope_2v5	p.slope_3v4	p.slope_3v5	p.slope_4v5	p.intercept_1v2	p.intercept_1v3	p.intercept_1v4	p.intercept_1v5	p.intercept_2v3	p.intercept_2v4	p.intercept_2v5	p.intercept_3v4	p.intercept_3v5	p.intercept_4v5	p.intercept.sex_1v2	p.intercept.sex_1v3	p.intercept.sex_1v4	p.intercept.sex_1v5	p.intercept.sex_2v3	p.intercept.sex_2v4	p.intercept.sex_2v5	p.intercept.sex_3v4	p.intercept.sex_3v5	p.intercept.sex_4v5	p.intercept.age.quantile_1v2	p.intercept.age.quantile_1v3	p.intercept.age.quantile_1v4	p.intercept.age.quantile_1v5	p.intercept.age.quantile_2v3	p.intercept.age.quantile_2v4	p.intercept.age.quantile_2v5	p.intercept.age.quantile_3v4	p.intercept.age.quantile_3v5	p.intercept.age.quantile_4v5
3.76749e-31	2.61977e-36	0.252305	0.0233977	0.186021	0.00711294	0.000105824	6.57862e-18	0.175625	1.12474e-07	8.25826e-23	2.87279e-12	5.43197e-26	1.63867e-08	0.00106552	0.00262546	6.73454e-21	1.69763e-16	0.630418	3.29996e-15	4.08174e-13	5.99449e-20	1.74634e-15	0.000389179	0.777625	0.808782	0.0748837	0.500656	0.753792	0.24988	0.949002	0.146205	0.920935	0.0395837	0.229762	0.198936	0.0625296	0.00226932	0.795842	0.0174251	0.249429	0.591848	0.0179966	0.0153621
p.adj.slope	p.adj.intercept	p.adj.intercept.sex	p.adj.intercept.age.quantile	p.adj.slope_1v2	p.adj.slope_1v3	p.adj.slope_1v4	p.adj.slope_1v5	p.adj.slope_2v3	p.adj.slope_2v4	p.adj.slope_2v5	p.adj.slope_3v4	p.adj.slope_3v5	p.adj.slope_4v5	p.adj.intercept_1v2	p.adj.intercept_1v3	p.adj.intercept_1v4	p.adj.intercept_1v5	p.adj.intercept_2v3	p.adj.intercept_2v4	p.adj.intercept_2v5	p.adj.intercept_3v4	p.adj.intercept_3v5	p.adj.intercept_4v5	p.adj.intercept.sex_1v2	p.adj.intercept.sex_1v3	p.adj.intercept.sex_1v4	p.adj.intercept.sex_1v5	p.adj.intercept.sex_2v3	p.adj.intercept.sex_2v4	p.adj.intercept.sex_2v5	p.adj.intercept.sex_3v4	p.adj.intercept.sex_3v5	p.adj.intercept.sex_4v5	p.adj.intercept.age.quantile_1v2	p.adj.intercept.age.quantile_1v3	p.adj.intercept.age.quantile_1v4	p.adj.intercept.age.quantile_1v5	p.adj.intercept.age.quantile_2v3	p.adj.intercept.age.quantile_2v4	p.adj.intercept.age.quantile_2v5	p.adj.intercept.age.quantile_3v4	p.adj.intercept.age.quantile_3v5	p.adj.intercept.age.quantile_4v5
2.2605e-30	1.57186e-35	1.51383	0.140386	1.11612	0.0426777	0.000634946	3.94717e-17	1.05375	6.74846e-07	4.95495e-22	1.72367e-11	3.25918e-25	9.832e-08	0.00639312	0.0157527	4.04072e-20	1.01858e-15	3.78251	1.97998e-14	2.44904e-12	3.59669e-19	1.04781e-14	0.00233507	4.66575	4.85269	0.449302	3.00394	4.52275	1.49928	5.69401	0.877228	5.52561	0.237502	1.37857	1.19362	0.375178	0.0136159	4.77505	0.104551	1.49657	3.55109	0.107979	0.0921725
Cell adhesion molecules
p.slope	p.intercept	p.intercept.sex	p.intercept.age.quantile	p.slope_1v2	p.slope_1v3	p.slope_1v4	p.slope_1v5	p.slope_2v3	p.slope_2v4	p.slope_2v5	p.slope_3v4	p.slope_3v5	p.slope_4v5	p.intercept_1v2	p.intercept_1v3	p.intercept_1v4	p.intercept_1v5	p.intercept_2v3	p.intercept_2v4	p.intercept_2v5	p.intercept_3v4	p.intercept_3v5	p.intercept_4v5	p.intercept.sex_1v2	p.intercept.sex_1v3	p.intercept.sex_1v4	p.intercept.sex_1v5	p.intercept.sex_2v3	p.intercept.sex_2v4	p.intercept.sex_2v5	p.intercept.sex_3v4	p.intercept.sex_3v5	p.intercept.sex_4v5	p.intercept.age.quantile_1v2	p.intercept.age.quantile_1v3	p.intercept.age.quantile_1v4	p.intercept.age.quantile_1v5	p.intercept.age.quantile_2v3	p.intercept.age.quantile_2v4	p.intercept.age.quantile_2v5	p.intercept.age.quantile_3v4	p.intercept.age.quantile_3v5	p.intercept.age.quantile_4v5
2.8924e-23	7.20266e-27	0.0629078	0.00423978	0.634241	0.0389525	3.40196e-05	1.28022e-22	0.0464541	9.92095e-05	6.09461e-20	1.12611e-09	1.44409e-27	1.08398e-10	0.00258847	0.000104329	1.83991e-12	2.34907e-20	0.26636	1.51885e-07	2.33139e-13	1.89323e-05	5.35697e-11	0.000102441	0.872794	0.863538	0.860771	0.422503	0.0249772	0.12468	0.115013	0.023255	0.0406573	0.133874	0.0369061	0.0213725	0.150881	0.154447	0.104443	0.0566408	0.0797637	0.0350557	0.114428	0.146231
p.adj.slope	p.adj.intercept	p.adj.intercept.sex	p.adj.intercept.age.quantile	p.adj.slope_1v2	p.adj.slope_1v3	p.adj.slope_1v4	p.adj.slope_1v5	p.adj.slope_2v3	p.adj.slope_2v4	p.adj.slope_2v5	p.adj.slope_3v4	p.adj.slope_3v5	p.adj.slope_4v5	p.adj.intercept_1v2	p.adj.intercept_1v3	p.adj.intercept_1v4	p.adj.intercept_1v5	p.adj.intercept_2v3	p.adj.intercept_2v4	p.adj.intercept_2v5	p.adj.intercept_3v4	p.adj.intercept_3v5	p.adj.intercept_4v5	p.adj.intercept.sex_1v2	p.adj.intercept.sex_1v3	p.adj.intercept.sex_1v4	p.adj.intercept.sex_1v5	p.adj.intercept.sex_2v3	p.adj.intercept.sex_2v4	p.adj.intercept.sex_2v5	p.adj.intercept.sex_3v4	p.adj.intercept.sex_3v5	p.adj.intercept.sex_4v5	p.adj.intercept.age.quantile_1v2	p.adj.intercept.age.quantile_1v3	p.adj.intercept.age.quantile_1v4	p.adj.intercept.age.quantile_1v5	p.adj.intercept.age.quantile_2v3	p.adj.intercept.age.quantile_2v4	p.adj.intercept.age.quantile_2v5	p.adj.intercept.age.quantile_3v4	p.adj.intercept.age.quantile_3v5	p.adj.intercept.age.quantile_4v5
1.73544e-22	4.3216e-26	0.377447	0.0254387	3.80545	0.233715	0.000204117	7.6813e-22	0.278724	0.000595257	3.65677e-19	6.75664e-09	8.66457e-27	6.50389e-10	0.0155308	0.000625972	1.10394e-11	1.40944e-19	1.59816	9.11311e-07	1.39883e-12	0.000113594	3.21418e-10	0.000614647	5.23676	5.18123	5.16462	2.53502	0.149863	0.748078	0.690077	0.13953	0.243944	0.803243	0.221437	0.128235	0.905283	0.926681	0.626658	0.339845	0.478582	0.210334	0.686569	0.877388
