# Supplementary material for: Longitudinal plasma proteomic analysis of 1117 hospitalized patients with COVID-19 identifies features associated with severity and outcomes
Source: Sci Adv. 2024 May 24;10(21):eadl5762. doi: 10.1126/sciadv.adl5762 (PMC11122669; doi:10.1126/sciadv.adl5762)
Supplement: Supplementary file 2 — Tables S1, S2, and S5 to S7 [file sciadv.adl5762_tables_s1_s2_s5_to_s7.zip › Tables_S7.xlsx]

## Sheet: Sheet1
Supplementary Table S7: Biomarker panels, including the AUROC with CI
A.	Outcome	Panel	ELN	IL1RL1	PF4	SERPINA3
Train	AUC	0.853	0.74	0.759	0.725	0.725
	CI	79.8-90.9%	67.2-80.9%	67.5-84.2%	64.6-80.5%	64.6-81.1%
Test	AUC	0.845	0.826	0.719	0.708	0.572
	CI	79.8-89.2%	77.1-88.1%	63.9-80.0%	63.2-78.5%	48.0-66.4%
B.	ECMO	Panel	AHNAK	H2AC20
Train	AUC	0.793	0.689	0.779
	CI	70.1-88.6%	58.9-79.0%	68.2-87.5%
Test	AUC	0.7	0.656	0.664
	CI	62.2-77.9%	56.9-74.4%	58.7-74.1%
